# Supplementary material for: Herring supports Northeast Pacific predators and fisheries: Insights from ecosystem modelling and management strategy evaluation
Source: PLoS One. 2018 Jul 6;13(7):e0196307. doi: 10.1371/journal.pone.0196307 (PMC6034797; doi:10.1371/journal.pone.0196307)
Supplement: S2 File — (XLSX) [file pone.0196307.s002.xlsx]

## Sheet: Surma_et_al_S2.csv
	Group name	Biomass (t/km_)	Z (/year)	Production / biomass (/year)	Consumption / biomass (/year)
1	Sea Otters	0.0001		0.13	101.5
2	Gray whales	0.03		0.06	5.3
3	Humpback whales	0.15		0.06	4.6
4	Minke whales	0.03		0.09	6.3
5	Blue whales	0.0063574		0.04	3.5
6	Fin whales	0.034		0.05	4.1
7	Sei whales	0.0004197		0.06	5.2
8	Sperm whales	0.01		0.05	5.1
9	Resident orcas	0.00316		0.09	7.7
10	Transient orcas	0.001728		0.09	7.7
11	Dolphins & porpoises	0.07		0.17	15
12	Seals	0.09		0.171	15.1
13	Sea lions	0.09		0.171	15.1
14	Seabirds	0.007371		0.1	105.2
15	Transient salmon	0.208		2.48	8.33
16	Coho salmon	0.024		2.76	13.8
17	Chinook salmon	0.034		2.76	13.8
18	Small squid	1.08982		6.023	34.675
19	Large squid	0.7652		6.023	34.675
20	Ratfish	0.517		0.099	1.4
21	Dogfish	0.909		0.099	2.719
22	Pollock	0.491		0.477534	2.28019
23	Forage fish	8.478		1.432	8.395
24	Hake	0.75		0.6	3
25	Eulachon	1.66		1.432	8.395
26	Juvenile herring	0.980169	1.175		15.8848
27	Adult herring	1.5	1.15		8.395
28	Pacific Ocean Perch	0.623		0.196546	2.24648
29	Inshore rockfish	0.1		0.19	5.688
30	Piscivorous rockfish	0.66		0.06	1.26667
31	Planktivorous rockfish	1.343		0.1	2.24835
32	Arrowtooth flounder	1.748		0.233718	2.00657
33	Flatfish	0.495		1.46491	5.18723
34	Juvenile halibut	0.356315	0.5		2.43425
35	Adult halibut	0.9	0.4		1.095
36	Pacific cod	0.252		1.55309	5.23611
37	Sablefish	0.388		0.375371	4.73291
38	Lingcod	0.07		0.977143	3.3
39	Shallowwater benthic fish	0.509		1.5	5.256
40	Small demersal elasmobranchs	0.3		0.32	1.24
41	Large demersal sharks	0.025		0.13	1.24
42	Salmon sharks	0.02		0.2	1.2
43	Blue sharks	0.02		0.17	0.8
44	Large crabs	0.456		1.5	5
45	Small crabs	0.6495		3.5	14
46	Commercial shrimp	0.2		11.475	45.9
47	Epifaunal invertebrates	13.448		1.448	16.0889
48	Infaunal carnivorous invertebrates	13.2451		2	22.2222
49	Infaunal detritivorous invertebrates	34.3051		1.349	14.989
50	Carnivorous jellyfish	3		18	60
51	Euphausiids	10		6.6	24.82
52	Copepods	5.25		27	90
53	Corals and sponges	1.92857		0.01	2
54	Macrophytes	5.28		5.256
55	Phytoplankton	15.406		178.502
56	Detritus	10
