# Supplementary material for: Herring supports Northeast Pacific predators and fisheries: Insights from ecosystem modelling and management strategy evaluation
Source: PLoS One. 2018 Jul 6;13(7):e0196307. doi: 10.1371/journal.pone.0196307 (PMC6034797; doi:10.1371/journal.pone.0196307)
Supplement: S3 File — (XLSX) [file pone.0196307.s003.xlsx]

## Sheet: Surma_et_al_S3.csv
	Group name	Max rel. P/B	Max rel. feeding time	Feeding time adjustment rate [0,1]	Fraction of other mortality sensitive to changes in feeding time	Predator effect on feeding time [0,1]	Density-dep. catchability: Qmax/Qo [>=1]	QBmax/QBo (for handling time) [>1]	Switching power parameter [0,2]
1	Sea Otters		2	0	1	0	1	1000	0
2	Gray whales		2	0.5	1	0	1	1000	0
3	Humpback whales		2	0.5	1	0	1	1000	0
4	Minke whales		2	0.5	1	0	1	1000	0
5	Blue whales		2	0.5	1	0	1	1000	0
6	Fin whales		2	0.5	1	0	1	1000	0
7	Sei whales		2	0.5	1	0	1	1000	0
8	Sperm whales		2	0.5	1	0	1	1000	0
9	Resident orcas		2	0.5	1	0	1	1000	0
10	Transient orcas		2	0.5	1	0	1	1000	0
11	Dolphins and porpoises		2	0.5	1	0	1	1000	0
12	Seals		2	0.5	1	0	1	1000	0
13	Sea lions		2	0.5	1	0	1	1000	0
14	Seabirds		2	0.5	1	0	1	1000	0
15	Transient salmon		2	0.1	1	0	1	1000	0
16	Coho salmon		2	0.1	1	0	1	1000	0
17	Chinook salmon		2	0.1	1	0	1	1000	0
18	Small squid		2	0.5	1	0	1	1000	0
19	Large squid		2	0.5	1	0	1	1000	0
20	Ratfish		2	0.5	1	0	1	1000	0
21	Dogfish		2	0.5	1	0	1	1000	0
22	Pollock		1	0.5	1	0	1	1000	0
23	Forage fish		2	0.5	1	0	1	1000	0
24	Hake		2	1	1	0	1	1000	0
25	Eulachon		2	0.5	1	0	1	1000	0
26	Juvenile herring		2	0.5	1	0	1	1000	0
27	Adult herring		2	0.5	1	0	1	1000	0
28	Pacific Ocean perch		2	0.5	1	0	1	1000	0
29	Inshore rockfish		2	0.5	1	0	1	1000	0
30	Piscivorous rockfish		2	0.5	1	0	1	1000	0
31	Planktivorous rockfish		2	0.5	1	0	1	1000	0
32	Arrowtooth flounder		2	0.5	1	0	1	1000	0
33	Flatfish		2	0.5	1	0	1	1000	0
34	Juvenile halibut		2	0.5	1	0	1	1000	0
35	Adult halibut		2	1	1	0	1	1000	0
36	Pacific cod		2	0	1	0	1	1000	0
37	Sablefish		2	0.5	1	0	1	1000	0
38	Lingcod		2	0.5	1	0	1	1000	0
39	Shallowwater benthic fish		2	0.5	1	0	1	1000	0
40	Small demersal elasmobranchs		2	0.5	1	0	1	1000	0
41	Large demersal sharks		2	0.5	1	0	1	1000	0
42	Salmon sharks		2	0.5	1	0	1	1000	0
43	Blue sharks		2	0.5	1	0	1	1000	0
44	Large crabs		2	0.5	1	0	1	1000	0
45	Small crabs		2	0.5	1	0	1	1000	0
46	Commercial shrimp		2	0.5	1	0	1	1000	0
47	Epifaunal invertebrates		2	0.5	1	0	1	1000	0
48	Infaunal carnivorous invertebrates		2	0.5	1	0	1	1000	0
49	Infaunal detritivorous invertebrates		2	0.5	1	0	1	1000	0
50	Carnivorous jellyfish		2	0.5	1	0	1	1000	0
51	Euphausiids		2	0.5	1	0	1	1000	0
52	Copepods		2	0.5	1	0	1	1000	0
53	Corals and sponges		2	0.5	1	0	1	1000	0
54	Macrophytes	2
55	Phytoplankton	2
