# Supplementary material for: Herring supports Northeast Pacific predators and fisheries: Insights from ecosystem modelling and management strategy evaluation
Source: PLoS One. 2018 Jul 6;13(7):e0196307. doi: 10.1371/journal.pone.0196307 (PMC6034797; doi:10.1371/journal.pone.0196307)
Supplement: S4 File — (XLSX) [file pone.0196307.s004.xlsx]

## Sheet: Main
Title	Phytoplankton	Humpback whales	Blue whales	Fin whales	Sei whales	Sperm whales
pool code	55	3	5	6	7	8
type	-1	-1	-1	-1	-1	-1
2010	13.3515	0.149985	0.0063574	0.0359471	0.000419712	0.0102348
2011	17.8178	0.154933	0.00648355	0.0370049	0.000436443	0.0106371
2012	18.5213	0.159932	0.00661219	0.0380932	0.000453838	0.0110549
2013	15.1526	0.164974	0.00674335	0.0392129	0.000471924	0.0114887
2014	18.1145	0.170054	0.0068771	0.0403648	0.000490729	0.0119393
2015	22.6087	0.175163	0.00701348	0.0415497	0.000510279	0.0124072
2016	15.4164	0.180294	0.00715254	0.0427687	0.000530605	0.012893
2017	14.6572	0.18544	0.00729433	0.0440226	0.000551738	0.0133975
2018	12.3592	0.190592	0.00743891	0.0453124	0.000573708	0.0139212
2019	17.0905	0.195744	0.00758632	0.0466391	0.000596549	0.0144648
2020	8.46625	0.200887	0.00773663	0.0480036	0.000620295	0.0150292
2021	14.8778	0.206014	0.00788989	0.049407	0.000644981	0.015615
2022	15.4766	0.211116	0.00804616	0.0508503	0.000670644	0.0162231
2023	14.8778	0.216186	0.00820549	0.0523346	0.000697323	0.0168541
2024	14.7281	0.221218	0.00836794	0.0538609	0.000725058	0.017509
2025	10.9068	0.226203	0.00853357	0.0554305	0.000753888	0.0181885
2026	17.8178	0.231135	0.00870245	0.0570445	0.000783858	0.0188935
2027	16.0723	0.236008	0.00887464	0.058704	0.000815012	0.019625
2028	16.0723	0.240814	0.00905019	0.0604102	0.000847396	0.0203839
2029	15.0595	0.245548	0.00922918	0.0621643	0.000881057	0.021171
2030	16.0723	0.250205	0.00941166	0.0639676	0.000916046	0.0219874
2031	15.1526	0.254779	0.00959772	0.0658215	0.000952414	0.022834
2032	15.1526	0.259266	0.00978741	0.067727	0.000990215	0.0237119
2033	15.8405	0.263661	0.0099808	0.0696858	0.0010295	0.0246222
2034	13.4112	0.26796	0.010178	0.0716989	0.00107034	0.0255659
2035	18.4882	0.272161	0.010379	0.073768	0.00111278	0.0265441
2036	16.5332	0.276259	0.0105839	0.0758943	0.00115688	0.027558
2037	13.3515	0.280254	0.0107928	0.0780793	0.00120272	0.0286087
2038	12.8419	0.284141	0.0110058	0.0803245	0.00125036	0.0296974
2039	14.7281	0.287921	0.0112229	0.0826314	0.00129986	0.0308254
2040	8.46625	0.291591	0.0114443	0.0850016	0.00135131	0.0319938
2041	12.3592	0.29515	0.01167	0.0874365	0.00140476	0.033204
2042	14.6572	0.298599	0.0119	0.0899377	0.00146031	0.0344573
2043	12.1213	0.301938	0.0121345	0.0925069	0.00151803	0.0357549
2044	9.62662	0.305165	0.0123736	0.0951458	0.00157799	0.0370982
2045	11.568	0.308283	0.0126173	0.0978559	0.0016403	0.0384886
2046	10.9121	0.311291	0.0128657	0.100639	0.00170503	0.0399275
2047	14.9914	0.314191	0.013119	0.103497	0.00177229	0.0414162
2048	22.3427	0.316985	0.0133771	0.106431	0.00184215	0.0429563
2049	10.9068	0.319673	0.0136402	0.109443	0.00191473	0.0445492
2050	22.0258	0.322258	0.0139085	0.112536	0.00199013	0.0461963
2051	15.9841	0.324742	0.0141819	0.11571	0.00206844	0.0478991
2052	8.46625	0.327127	0.0144606	0.118968	0.00214978	0.0496591
2053	10.9121	0.329414	0.0147446	0.122311	0.00223426	0.0514779
2054	11.568	0.331607	0.0150342	0.125742	0.002322	0.0533569
2055	15.6338	0.333708	0.0153293	0.129262	0.00241312	0.0552977
2056	19.6001	0.33572	0.0156301	0.132874	0.00250775	0.0573019
2057	12.8419	0.337644	0.0159367	0.136579	0.00260601	0.0593708
2058	13.3493	0.339484	0.0162491	0.140379	0.00270803	0.0615061
2059	15.0595	0.341242	0.0165676	0.144276	0.00281396	0.0637092
2060	12.1213	0.342922	0.0168922	0.148273	0.00292393	0.0659818
2061	14.4908	0.344525	0.017223	0.152371	0.0030381	0.0683252
2062	9.62662	0.346054	0.0175602	0.156572	0.00315661	0.070741
2063	18.0208	0.347513	0.0179038	0.160878	0.00327962	0.0732305
2064	13.3515	0.348904	0.018254	0.165292	0.00340729	0.0757953
2065	19.6039	0.350228	0.0186109	0.169815	0.0035398	0.0784367
2066	9.62662	0.35149	0.0189746	0.17445	0.0036773	0.0811561
2067	14.6572	0.352691	0.0193452	0.179199	0.00381998	0.0839547
2068	22.6087	0.353835	0.0197229	0.184063	0.00396802	0.086834
2069	19.6039	0.354922	0.0201078	0.189045	0.0041216	0.0897949
2070	18.1389	0.355956	0.0205	0.194147	0.00428092	0.0928388
2071	15.1526	0.356939	0.0208996	0.19937	0.00444617	0.0959666
2072	15.6338	0.357874	0.0213069	0.204718	0.00461757	0.0991794
2073	13.9488	0.358762	0.0217218	0.210192	0.00479531	0.102478
2074	20.4024	0.359605	0.0221447	0.215793	0.00497962	0.105864
2075	15.8405	0.360406	0.0225755	0.221525	0.00517071	0.109337
2076	12.2006	0.361166	0.0230144	0.227389	0.00536881	0.112898
2077	15.4164	0.361887	0.0234617	0.233386	0.00557415	0.116547
2078	11.7815	0.362572	0.0239174	0.23952	0.00578698	0.120286
2079	13.3515	0.363221	0.0243816	0.245791	0.00600753	0.124114
2080	24.2792	0.363837	0.0248546	0.252202	0.00623605	0.128032
2081	22.0258	0.364421	0.0253365	0.258754	0.0064728	0.132039
2082	13.3515	0.364975	0.0258275	0.26545	0.00671804	0.136136
2083	24.2792	0.3655	0.0263276	0.27229	0.00697203	0.140322
2084	16.5332	0.365998	0.0268371	0.279277	0.00723504	0.144597
2085	11.568	0.36647	0.0273561	0.286413	0.00750736	0.14896
2086	15.9841	0.366916	0.0278848	0.293698	0.00778926	0.15341
2087	22.6087	0.36734	0.0284233	0.301134	0.00808103	0.157948
2088	22.3427	0.367741	0.0289719	0.308723	0.00838296	0.16257
2089	24.2792	0.36812	0.0295307	0.316465	0.00869534	0.167277
2090	19.6001	0.36848	0.0300999	0.324363	0.00901848	0.172066
2091	12.3592	0.368821	0.0306795	0.332417	0.00935267	0.176937
2092	19.6039	0.369143	0.03127	0.340629	0.00969823	0.181887
2093	12.1213	0.369448	0.0318713	0.348998	0.0100555	0.186914
2094	10.9068	0.369737	0.0324837	0.357527	0.0104247	0.192017
2095	16.0723	0.370011	0.0331074	0.366216	0.0108062	0.197192
2096	10.9121	0.37027	0.0337426	0.375065	0.0112003	0.202437
2097	12.3918	0.370515	0.0343894	0.384075	0.0116074	0.20775
2098	9.62662	0.370515	0.0350481	0.393246	0.0120277	0.213126
2099	14.6572	0.370515	0.0357188	0.402579	0.0124616	0.218565
2100	19.6039	0.370515	0.0364018	0.412073	0.0129094	0.224061
2101	14.4908	0.370515	0.0370972	0.421729	0.0133714	0.229612
2102	22.6087	0.370515	0.0378053	0.431547	0.0138479	0.235213
2103	15.4766	0.370515	0.0385262	0.441525	0.0143392	0.240862
2104	18.1389	0.370515	0.0392602	0.451664	0.0148457	0.246554
2105	24.2792	0.370515	0.0400074	0.461963	0.0153676	0.252285
2106	13.3515	0.370515	0.0407682	0.47242	0.0159052	0.258051
2107	16.0723	0.370515	0.0415426	0.483036	0.0164588	0.263848
2108	19.6039	0.370515	0.042331	0.493809	0.0170288	0.269671
2109	17.7997	0.370515	0.0431335	0.504737	0.0176153	0.275516

## Sheet: BC075
Title	Phytoplankton	Humpback whales	Blue whales	Fin whales	Sei whales	Sperm whales
pool code	55	3	5	6	7	8
type	-1	-1	-1	-1	-1	-1
2010	15.9841	0.149985	0.0063574	0.0359471	0.000419712	0.0102348
2011	15.4164	0.154933	0.00648355	0.0370049	0.000436443	0.0106371
2012	15.4766	0.159932	0.00661219	0.0380932	0.000453838	0.0110549
2013	14.7281	0.164974	0.00674335	0.0392129	0.000471924	0.0114887
2014	13.2145	0.170054	0.0068771	0.0403648	0.000490729	0.0119393
2015	15.8405	0.175163	0.00701348	0.0415497	0.000510279	0.0124072
2016	14.8778	0.180294	0.00715254	0.0427687	0.000530605	0.012893
2017	12.1213	0.18544	0.00729433	0.0440226	0.000551738	0.0133975
2018	13.3515	0.190592	0.00743891	0.0453124	0.000573708	0.0139212
2019	15.8405	0.195744	0.00758632	0.0466391	0.000596549	0.0144648
2020	13.4112	0.200887	0.00773663	0.0480036	0.000620295	0.0150292
2021	15.4766	0.206014	0.00788989	0.049407	0.000644981	0.015615
2022	15.4766	0.211116	0.00804616	0.0508503	0.000670644	0.0162231
2023	15.6338	0.216186	0.00820549	0.0523346	0.000697323	0.0168541
2024	12.7049	0.221218	0.00836794	0.0538609	0.000725058	0.017509
2025	13.4112	0.226203	0.00853357	0.0554305	0.000753888	0.0181885
2026	13.3493	0.231135	0.00870245	0.0570445	0.000783858	0.0188935
2027	12.3592	0.236008	0.00887464	0.058704	0.000815012	0.019625
2028	8.46625	0.240814	0.00905019	0.0604102	0.000847396	0.0203839
2029	13.9488	0.245548	0.00922918	0.0621643	0.000881057	0.021171
2030	14.7281	0.250205	0.00941166	0.0639676	0.000916046	0.0219874
2031	14.8778	0.254779	0.00959772	0.0658215	0.000952414	0.022834
2032	9.62662	0.259266	0.00978741	0.067727	0.000990215	0.0237119
2033	14.9914	0.263661	0.0099808	0.0696858	0.0010295	0.0246222
2034	12.1213	0.26796	0.010178	0.0716989	0.00107034	0.0255659
2035	13.3493	0.272161	0.010379	0.073768	0.00111278	0.0265441
2036	9.62662	0.276259	0.0105839	0.0758943	0.00115688	0.027558
2037	11.7815	0.280254	0.0107928	0.0780793	0.00120272	0.0286087
2038	17.8178	0.284141	0.0110058	0.0803245	0.00125036	0.0296974
2039	15.0595	0.287921	0.0112229	0.0826314	0.00129986	0.0308254
2040	10.9068	0.291591	0.0114443	0.0850016	0.00135131	0.0319938
2041	13.9488	0.29515	0.01167	0.0874365	0.00140476	0.033204
2042	13.3515	0.298599	0.0119	0.0899377	0.00146031	0.0344573
2043	10.9417	0.301938	0.0121345	0.0925069	0.00151803	0.0357549
2044	15.6338	0.305165	0.0123736	0.0951458	0.00157799	0.0370982
2045	15.9841	0.308283	0.0126173	0.0978559	0.0016403	0.0384886
2046	8.46625	0.311291	0.0128657	0.100639	0.00170503	0.0399275
2047	13.3493	0.314191	0.013119	0.103497	0.00177229	0.0414162
2048	10.9121	0.316985	0.0133771	0.106431	0.00184215	0.0429563
2049	12.8419	0.319673	0.0136402	0.109443	0.00191473	0.0445492
2050	12.8419	0.322258	0.0139085	0.112536	0.00199013	0.0461963
2051	15.0595	0.324742	0.0141819	0.11571	0.00206844	0.0478991
2052	14.7281	0.327127	0.0144606	0.118968	0.00214978	0.0496591
2053	14.6572	0.329414	0.0147446	0.122311	0.00223426	0.0514779
2054	14.9914	0.331607	0.0150342	0.125742	0.002322	0.0533569
2055	12.7049	0.333708	0.0153293	0.129262	0.00241312	0.0552977
2056	14.6572	0.33572	0.0156301	0.132874	0.00250775	0.0573019
2057	10.9121	0.337644	0.0159367	0.136579	0.00260601	0.0593708
2058	16.5332	0.339484	0.0162491	0.140379	0.00270803	0.0615061
2059	15.6338	0.341242	0.0165676	0.144276	0.00281396	0.0637092
2060	15.0595	0.342922	0.0168922	0.148273	0.00292393	0.0659818
2061	16.0723	0.344525	0.017223	0.152371	0.0030381	0.0683252
2062	9.03146	0.346054	0.0175602	0.156572	0.00315661	0.070741
2063	14.9914	0.347513	0.0179038	0.160878	0.00327962	0.0732305
2064	17.7997	0.348904	0.018254	0.165292	0.00340729	0.0757953
2065	15.6338	0.350228	0.0186109	0.169815	0.0035398	0.0784367
2066	13.3515	0.35149	0.0189746	0.17445	0.0036773	0.0811561
2067	15.6338	0.352691	0.0193452	0.179199	0.00381998	0.0839547
2068	16.5332	0.353835	0.0197229	0.184063	0.00396802	0.086834
2069	15.1526	0.354922	0.0201078	0.189045	0.0041216	0.0897949
2070	17.7997	0.355956	0.0205	0.194147	0.00428092	0.0928388
2071	15.9841	0.356939	0.0208996	0.19937	0.00444617	0.0959666
2072	9.03146	0.357874	0.0213069	0.204718	0.00461757	0.0991794
2073	8.46625	0.358762	0.0217218	0.210192	0.00479531	0.102478
2074	10.9121	0.359605	0.0221447	0.215793	0.00497962	0.105864
2075	10.9068	0.360406	0.0225755	0.221525	0.00517071	0.109337
2076	15.1526	0.361166	0.0230144	0.227389	0.00536881	0.112898
2077	12.7049	0.361887	0.0234617	0.233386	0.00557415	0.116547
2078	14.9914	0.362572	0.0239174	0.23952	0.00578698	0.120286
2079	12.3918	0.363221	0.0243816	0.245791	0.00600753	0.124114
2080	15.1526	0.363837	0.0248546	0.252202	0.00623605	0.128032
2081	15.0595	0.364421	0.0253365	0.258754	0.0064728	0.132039
2082	14.6572	0.364975	0.0258275	0.26545	0.00671804	0.136136
2083	17.7997	0.3655	0.0263276	0.27229	0.00697203	0.140322
2084	12.7049	0.365998	0.0268371	0.279277	0.00723504	0.144597
2085	12.2006	0.36647	0.0273561	0.286413	0.00750736	0.14896
2086	12.3918	0.366916	0.0278848	0.293698	0.00778926	0.15341
2087	11.568	0.36734	0.0284233	0.301134	0.00808103	0.157948
2088	17.8178	0.367741	0.0289719	0.308723	0.00838296	0.16257
2089	15.1526	0.36812	0.0295307	0.316465	0.00869534	0.167277
2090	13.2145	0.36848	0.0300999	0.324363	0.00901848	0.172066
2091	12.7049	0.368821	0.0306795	0.332417	0.00935267	0.176937
2092	14.4908	0.369143	0.03127	0.340629	0.00969823	0.181887
2093	12.3592	0.369448	0.0318713	0.348998	0.0100555	0.186914
2094	14.7281	0.369737	0.0324837	0.357527	0.0104247	0.192017
2095	10.9121	0.370011	0.0331074	0.366216	0.0108062	0.197192
2096	15.4164	0.37027	0.0337426	0.375065	0.0112003	0.202437
2097	14.6572	0.370515	0.0343894	0.384075	0.0116074	0.20775
2098	12.3592	0.370515	0.0350481	0.393246	0.0120277	0.213126
2099	13.4112	0.370515	0.0357188	0.402579	0.0124616	0.218565
2100	15.9841	0.370515	0.0364018	0.412073	0.0129094	0.224061
2101	17.7997	0.370515	0.0370972	0.421729	0.0133714	0.229612
2102	15.6338	0.370515	0.0378053	0.431547	0.0138479	0.235213
2103	12.3592	0.370515	0.0385262	0.441525	0.0143392	0.240862
2104	9.62662	0.370515	0.0392602	0.451664	0.0148457	0.246554
2105	16.0723	0.370515	0.0400074	0.461963	0.0153676	0.252285
2106	11.568	0.370515	0.0407682	0.47242	0.0159052	0.258051
2107	15.8405	0.370515	0.0415426	0.483036	0.0164588	0.263848
2108	12.7049	0.370515	0.042331	0.493809	0.0170288	0.269671
2109	11.568	0.370515	0.0431335	0.504737	0.0176153	0.275516

## Sheet: BC025
Title	Phytoplankton	Humpback whales	Blue whales	Fin whales	Sei whales	Sperm whales
pool code	55	3	5	6	7	8
type	-1	-1	-1	-1	-1	-1
2010	8.46625	0.149985	0.0063574	0.0359471	0.000419712	0.0102348
2011	11.568	0.154933	0.00648355	0.0370049	0.000436443	0.0106371
2012	10.9068	0.159932	0.00661219	0.0380932	0.000453838	0.0110549
2013	8.46625	0.164974	0.00674335	0.0392129	0.000471924	0.0114887
2014	9.03146	0.170054	0.0068771	0.0403648	0.000490729	0.0119393
2015	8.46625	0.175163	0.00701348	0.0415497	0.000510279	0.0124072
2016	12.2006	0.180294	0.00715254	0.0427687	0.000530605	0.012893
2017	10.9417	0.18544	0.00729433	0.0440226	0.000551738	0.0133975
2018	12.3918	0.190592	0.00743891	0.0453124	0.000573708	0.0139212
2019	11.7815	0.195744	0.00758632	0.0466391	0.000596549	0.0144648
2020	10.9068	0.200887	0.00773663	0.0480036	0.000620295	0.0150292
2021	11.7815	0.206014	0.00788989	0.049407	0.000644981	0.015615
2022	9.62662	0.211116	0.00804616	0.0508503	0.000670644	0.0162231
2023	10.9417	0.216186	0.00820549	0.0523346	0.000697323	0.0168541
2024	8.46625	0.221218	0.00836794	0.0538609	0.000725058	0.017509
2025	10.9417	0.226203	0.00853357	0.0554305	0.000753888	0.0181885
2026	12.3592	0.231135	0.00870245	0.0570445	0.000783858	0.0188935
2027	9.62662	0.236008	0.00887464	0.058704	0.000815012	0.019625
2028	12.1213	0.240814	0.00905019	0.0604102	0.000847396	0.0203839
2029	11.7815	0.245548	0.00922918	0.0621643	0.000881057	0.021171
2030	10.9417	0.250205	0.00941166	0.0639676	0.000916046	0.0219874
2031	12.2006	0.254779	0.00959772	0.0658215	0.000952414	0.022834
2032	8.46625	0.259266	0.00978741	0.067727	0.000990215	0.0237119
2033	10.9417	0.263661	0.0099808	0.0696858	0.0010295	0.0246222
2034	12.2006	0.26796	0.010178	0.0716989	0.00107034	0.0255659
2035	11.568	0.272161	0.010379	0.073768	0.00111278	0.0265441
2036	12.3592	0.276259	0.0105839	0.0758943	0.00115688	0.027558
2037	9.62662	0.280254	0.0107928	0.0780793	0.00120272	0.0286087
2038	10.9417	0.284141	0.0110058	0.0803245	0.00125036	0.0296974
2039	10.9068	0.287921	0.0112229	0.0826314	0.00129986	0.0308254
2040	9.62662	0.291591	0.0114443	0.0850016	0.00135131	0.0319938
2041	12.3592	0.29515	0.01167	0.0874365	0.00140476	0.033204
2042	12.3592	0.298599	0.0119	0.0899377	0.00146031	0.0344573
2043	12.3918	0.301938	0.0121345	0.0925069	0.00151803	0.0357549
2044	11.568	0.305165	0.0123736	0.0951458	0.00157799	0.0370982
2045	8.46625	0.308283	0.0126173	0.0978559	0.0016403	0.0384886
2046	12.3918	0.311291	0.0128657	0.100639	0.00170503	0.0399275
2047	9.03146	0.314191	0.013119	0.103497	0.00177229	0.0414162
2048	9.62662	0.316985	0.0133771	0.106431	0.00184215	0.0429563
2049	8.46625	0.319673	0.0136402	0.109443	0.00191473	0.0445492
2050	12.3918	0.322258	0.0139085	0.112536	0.00199013	0.0461963
2051	12.1213	0.324742	0.0141819	0.11571	0.00206844	0.0478991
2052	12.1213	0.327127	0.0144606	0.118968	0.00214978	0.0496591
2053	12.2006	0.329414	0.0147446	0.122311	0.00223426	0.0514779
2054	9.62662	0.331607	0.0150342	0.125742	0.002322	0.0533569
2055	9.03146	0.333708	0.0153293	0.129262	0.00241312	0.0552977
2056	10.9121	0.33572	0.0156301	0.132874	0.00250775	0.0573019
2057	10.9121	0.337644	0.0159367	0.136579	0.00260601	0.0593708
2058	11.7815	0.339484	0.0162491	0.140379	0.00270803	0.0615061
2059	10.9068	0.341242	0.0165676	0.144276	0.00281396	0.0637092
2060	11.7815	0.342922	0.0168922	0.148273	0.00292393	0.0659818
2061	10.9121	0.344525	0.017223	0.152371	0.0030381	0.0683252
2062	10.9068	0.346054	0.0175602	0.156572	0.00315661	0.070741
2063	12.3918	0.347513	0.0179038	0.160878	0.00327962	0.0732305
2064	10.9417	0.348904	0.018254	0.165292	0.00340729	0.0757953
2065	12.3592	0.350228	0.0186109	0.169815	0.0035398	0.0784367
2066	12.2006	0.35149	0.0189746	0.17445	0.0036773	0.0811561
2067	10.9121	0.352691	0.0193452	0.179199	0.00381998	0.0839547
2068	12.3918	0.353835	0.0197229	0.184063	0.00396802	0.086834
2069	9.03146	0.354922	0.0201078	0.189045	0.0041216	0.0897949
2070	8.46625	0.355956	0.0205	0.194147	0.00428092	0.0928388
2071	8.46625	0.356939	0.0208996	0.19937	0.00444617	0.0959666
2072	9.62662	0.357874	0.0213069	0.204718	0.00461757	0.0991794
2073	10.9417	0.358762	0.0217218	0.210192	0.00479531	0.102478
2074	10.9417	0.359605	0.0221447	0.215793	0.00497962	0.105864
2075	10.9068	0.360406	0.0225755	0.221525	0.00517071	0.109337
2076	8.46625	0.361166	0.0230144	0.227389	0.00536881	0.112898
2077	12.1213	0.361887	0.0234617	0.233386	0.00557415	0.116547
2078	12.1213	0.362572	0.0239174	0.23952	0.00578698	0.120286
2079	11.568	0.363221	0.0243816	0.245791	0.00600753	0.124114
2080	9.03146	0.363837	0.0248546	0.252202	0.00623605	0.128032
2081	8.46625	0.364421	0.0253365	0.258754	0.0064728	0.132039
2082	10.9417	0.364975	0.0258275	0.26545	0.00671804	0.136136
2083	12.2006	0.3655	0.0263276	0.27229	0.00697203	0.140322
2084	12.1213	0.365998	0.0268371	0.279277	0.00723504	0.144597
2085	10.9068	0.36647	0.0273561	0.286413	0.00750736	0.14896
2086	9.62662	0.366916	0.0278848	0.293698	0.00778926	0.15341
2087	12.3592	0.36734	0.0284233	0.301134	0.00808103	0.157948
2088	9.62662	0.367741	0.0289719	0.308723	0.00838296	0.16257
2089	12.1213	0.36812	0.0295307	0.316465	0.00869534	0.167277
2090	10.9068	0.36848	0.0300999	0.324363	0.00901848	0.172066
2091	10.9121	0.368821	0.0306795	0.332417	0.00935267	0.176937
2092	11.568	0.369143	0.03127	0.340629	0.00969823	0.181887
2093	12.3592	0.369448	0.0318713	0.348998	0.0100555	0.186914
2094	9.03146	0.369737	0.0324837	0.357527	0.0104247	0.192017
2095	9.62662	0.370011	0.0331074	0.366216	0.0108062	0.197192
2096	11.7815	0.37027	0.0337426	0.375065	0.0112003	0.202437
2097	9.03146	0.370515	0.0343894	0.384075	0.0116074	0.20775
2098	12.2006	0.370515	0.0350481	0.393246	0.0120277	0.213126
2099	10.9121	0.370515	0.0357188	0.402579	0.0124616	0.218565
2100	10.9121	0.370515	0.0364018	0.412073	0.0129094	0.224061
2101	10.9121	0.370515	0.0370972	0.421729	0.0133714	0.229612
2102	11.7815	0.370515	0.0378053	0.431547	0.0138479	0.235213
2103	11.7815	0.370515	0.0385262	0.441525	0.0143392	0.240862
2104	10.9417	0.370515	0.0392602	0.451664	0.0148457	0.246554
2105	9.03146	0.370515	0.0400074	0.461963	0.0153676	0.252285
2106	10.9417	0.370515	0.0407682	0.47242	0.0159052	0.258051
2107	10.9417	0.370515	0.0415426	0.483036	0.0164588	0.263848
2108	9.62662	0.370515	0.042331	0.493809	0.0170288	0.269671
2109	12.1213	0.370515	0.0431335	0.504737	0.0176153	0.275516
