# Supplementary material for: Herring supports Northeast Pacific predators and fisheries: Insights from ecosystem modelling and management strategy evaluation
Source: PLoS One. 2018 Jul 6;13(7):e0196307. doi: 10.1371/journal.pone.0196307 (PMC6034797; doi:10.1371/journal.pone.0196307)
Supplement: S5 File — (XLSX) [file pone.0196307.s005.xlsx]

## Sheet: Baseline (herring F=0)
EwEVersion	6.5.14040.0 (compiled 7/7/2016)
Data	Biomass
Year	Sea Otters	Gray whales	Humpback whales	Minke whales	Blue whales	Fin whales	Sei whales	Sperm whales	Resident orcas	Transient orcas	Small odontocetes	Seals	Sea lions	Seabirds	Transient salmon	Coho salmon	Chinook salmon	Small squid	Large squid	Ratfish	Dogfish	Pollock	Forage fish	Hake	Eulachon	Juvenile herring	Adult herring	POP	Inshore rockfish	Piscivorous rockfish	Planktivorous rockfish	Arrowtooth flounder	Flatfish	Juvenile halibut	Adult halibut	Pacific cod	Sablefish	Lingcod	Shallowwater benthic fish	Small demersal elasmobranchs	Large demersal sharks	Salmon sharks	Blue sharks	Large crabs	Small crabs	Commercial shrimp	Epifaunal invertebrates	Infaunal carnivorous invertebrates	Infaunal detritivorous invertebrates
2010	0.0001	0.029996	0.149831	0.0299525	0.00634844	0.0339329	0.000418942	0.00999846	0.00315808	0.00172794	0.0700269	0.0900145	0.0899942	0.00736063	0.201462	0.0228912	0.0323699	1.01703	0.74986	0.516433	0.907997	0.482875	8.30246	0.741285	1.59875	0.915071	1.49634	0.618105	0.0998488	0.659837	1.33897	1.7452	0.494638	0.355754	0.900273	0.251004	0.385226	0.0698395	0.506114	0.299736	0.0250069	0.0199933	0.0199817	0.457359	0.647399	0.18202	13.7115	13.6059	35.1338
2011	0.000100155	0.0300304	0.14963	0.0298617	0.00632336	0.0338072	0.000417736	0.00999895	0.00314146	0.00172772	0.0702418	0.0901218	0.0899965	0.00736304	0.20673	0.0228989	0.0315533	1.21199	0.882372	0.516501	0.909386	0.479927	8.97798	0.742607	1.70417	0.988056	1.57624	0.615764	0.100138	0.660729	1.3383	1.75229	0.518202	0.362559	0.909224	0.26084	0.386202	0.070226	0.524662	0.30196	0.0251247	0.0199355	0.0199133	0.493986	0.71146	0.257539	15.8868	16.1386	40.6978
2012	0.000102275	0.0302998	0.150639	0.0301088	0.00635035	0.0340215	0.000420032	0.0100698	0.00313904	0.00172584	0.071352	0.0912198	0.0910878	0.00745616	0.250125	0.0305733	0.0398183	1.37197	1.07927	0.524016	0.918536	0.511255	10.3652	0.788016	1.94682	1.15275	1.86678	0.630478	0.102768	0.665252	1.35193	1.81404	0.656395	0.398799	0.957423	0.317383	0.40956	0.0754283	0.66577	0.318256	0.0255444	0.0199876	0.0201412	0.650345	0.991497	0.31193	17.7201	17.7734	45.0855
2013	0.000105973	0.0306977	0.152045	0.0304607	0.00636614	0.0341592	0.000421603	0.0101693	0.00318857	0.00171892	0.0737371	0.0944314	0.0939842	0.00758725	0.273192	0.0337661	0.0469012	1.09156	0.95153	0.533184	0.929676	0.530111	10.1277	0.825842	1.88861	1.13506	1.85092	0.636293	0.105752	0.66971	1.35817	1.88391	0.821295	0.447711	1.0493	0.391232	0.426424	0.084114	0.846789	0.343185	0.0260671	0.0204022	0.0204958	0.803397	0.958085	0.232965	15.848	15.8648	41.0436
2014	0.000108214	0.0309503	0.153232	0.0307082	0.00634237	0.0341156	0.000421386	0.0102255	0.00326583	0.00171122	0.0761701	0.0983929	0.0971748	0.00768548	0.275602	0.0319724	0.0480022	1.15117	0.927964	0.538433	0.940415	0.531446	9.71212	0.846016	1.81896	1.07574	1.72709	0.635669	0.107274	0.671638	1.35979	1.92736	0.806139	0.473075	1.14292	0.413375	0.431231	0.0888497	0.837173	0.363198	0.0265796	0.021009	0.0206358	0.754745	0.665991	0.249778	16.0102	16.4194	41.4959
2015	0.000110524	0.031259	0.154933	0.031117	0.00637125	0.034395	0.000424624	0.0103147	0.00335981	0.00170882	0.0783875	0.102118	0.100332	0.00781934	0.323222	0.0397819	0.0559025	1.56861	1.20864	0.547731	0.955706	0.569053	11.1411	0.902965	2.08841	1.26815	2.02011	0.654181	0.10998	0.675997	1.37713	1.99443	0.832829	0.498108	1.22814	0.43597	0.457907	0.0932007	0.842612	0.383586	0.0273311	0.0217061	0.0209521	0.75809	0.821469	0.365929	19.5599	19.8289	49.2815
2016	0.000115448	0.0318039	0.157112	0.0316898	0.00641726	0.0347291	0.000428522	0.0104584	0.00349214	0.00170784	0.0817405	0.107211	0.105028	0.00800561	0.350996	0.0453772	0.0635097	1.19868	1.06247	0.561414	0.971976	0.603393	11.0894	0.956595	2.06263	1.21494	2.01234	0.666929	0.113918	0.682011	1.38919	2.07521	1.00894	0.548119	1.33936	0.492979	0.484621	0.103221	0.996189	0.413059	0.0282089	0.0227313	0.0215751	0.865438	1.09746	0.252888	17.4872	17.1247	44.187
2017	0.000118605	0.0321234	0.158173	0.0319206	0.00637837	0.0345784	0.000427472	0.0105179	0.003631	0.00170876	0.0846077	0.11253	0.109495	0.00810197	0.294763	0.0343637	0.0536849	0.920424	0.777169	0.566019	0.980466	0.575401	9.15114	0.932419	1.71295	0.947114	1.48255	0.652594	0.11454	0.682749	1.37862	2.07572	0.877313	0.550219	1.42767	0.455543	0.470933	0.106396	0.882727	0.42765	0.0287964	0.0238629	0.0217933	0.700983	0.634457	0.167688	14.3566	14.5355	37.3
2018	0.000118575	0.0322166	0.157674	0.0317711	0.0063333	0.0343443	0.00042534	0.0105009	0.003726	0.0017217	0.0844459	0.114483	0.110909	0.00805852	0.231448	0.025806	0.0397039	0.924486	0.666109	0.564681	0.978364	0.533861	8.23867	0.858499	1.5301	0.763661	1.25163	0.634897	0.112499	0.680518	1.36207	1.99103	0.646655	0.473572	1.3893	0.347203	0.445532	0.0963815	0.610145	0.411719	0.0291068	0.0246039	0.0216559	0.450086	0.531268	0.142748	14.5438	13.9303	35.8863
2019	0.000118127	0.032274	0.156289	0.0314318	0.00630478	0.0341587	0.00042369	0.0104497	0.00373991	0.00174567	0.0821424	0.112904	0.109471	0.00797341	0.190804	0.0219626	0.0305345	1.22329	0.785333	0.561388	0.970862	0.504954	8.5723	0.791957	1.59142	0.829592	1.22043	0.623756	0.11003	0.678824	1.34955	1.88259	0.518547	0.409433	1.26176	0.262001	0.425038	0.084797	0.460871	0.382208	0.029244	0.0247163	0.0214097	0.347181	0.639087	0.223928	15.5559	15.3179	38.2178
2020	0.000118712	0.032417	0.155272	0.0312263	0.00630083	0.0340621	0.000422656	0.0104497	0.00368686	0.00177197	0.080092	0.110142	0.107388	0.00790936	0.159707	0.020558	0.025426	0.84084	0.64786	0.561045	0.960541	0.480255	8.01086	0.738063	1.46361	0.669468	1.12588	0.610546	0.109079	0.678443	1.3344	1.81322	0.519184	0.387218	1.14073	0.226039	0.411974	0.0781595	0.453628	0.366604	0.0292771	0.0243618	0.0213827	0.348877	0.895455	0.127178	13.3235	12.4641	32.8658
2021	0.000117151	0.0322182	0.15191	0.0304069	0.00616735	0.0332144	0.000415461	0.0103266	0.0035194	0.00179803	0.0764194	0.105881	0.103472	0.00773308	0.111173	0.012441	0.0154635	0.939554	0.566001	0.547495	0.94089	0.426385	7.31031	0.629626	1.35445	0.632783	0.864196	0.574613	0.10445	0.672968	1.30029	1.67974	0.391866	0.350998	1.01404	0.171243	0.363311	0.0684451	0.358127	0.336913	0.0288398	0.0235497	0.0207391	0.283598	0.488454	0.130866	11.891	12.3796	31.4383
2022	0.000114834	0.0319502	0.150655	0.0301316	0.00616831	0.0332435	0.00041562	0.0102639	0.00320829	0.00182599	0.0723287	0.0995874	0.0980277	0.00763114	0.117161	0.0163635	0.0154559	1.36456	0.895891	0.542577	0.930439	0.430461	8.75488	0.619359	1.60431	0.685312	1.10332	0.580328	0.10303	0.671429	1.30264	1.63913	0.365353	0.332237	0.883756	0.152112	0.368149	0.0614383	0.329099	0.316677	0.0286939	0.0221116	0.0204029	0.272803	0.690738	0.278277	16.4074	16.2455	40.9102
2023	0.000116438	0.0321911	0.150172	0.0300748	0.00619043	0.0333375	0.00041646	0.010311	0.00290926	0.00184447	0.0706418	0.0957662	0.0950681	0.007629	0.127602	0.0195258	0.0172127	1.15313	0.886541	0.54629	0.926273	0.441655	9.33864	0.627395	1.71982	0.895613	1.28501	0.584874	0.10443	0.674147	1.30404	1.6565	0.479954	0.378389	0.847519	0.185025	0.378568	0.0640336	0.441782	0.323038	0.0286646	0.0207459	0.0205017	0.39588	1.10389	0.249994	15.2339	14.9437	38.4967
2024	0.000117914	0.0323437	0.150083	0.030066	0.00618691	0.0333083	0.000416013	0.0103489	0.00268464	0.00185309	0.0702882	0.0945755	0.0939508	0.00765604	0.136461	0.0206474	0.0199362	1.06541	0.84624	0.547998	0.925076	0.445008	9.21598	0.635769	1.70172	0.896635	1.47908	0.585046	0.105535	0.675616	1.30267	1.68424	0.567966	0.411968	0.869904	0.222528	0.383945	0.0680998	0.560151	0.33367	0.0286103	0.0197683	0.0204851	0.5079	0.811864	0.22415	14.4258	14.7996	38.3914
2025	0.000117881	0.032444	0.14981	0.0299565	0.00615012	0.0330883	0.000413472	0.010357	0.0025393	0.00185581	0.0702774	0.0944944	0.0933623	0.00763266	0.131702	0.0186748	0.020477	0.832139	0.677742	0.547421	0.921974	0.431375	8.2536	0.625181	1.51775	0.811507	1.32763	0.573174	0.105553	0.674822	1.29166	1.68603	0.59961	0.412142	0.90338	0.244603	0.376452	0.0694835	0.585872	0.338469	0.0284782	0.019058	0.0203123	0.506419	0.688298	0.147056	13.3355	13.0289	34.0901
2026	0.000116643	0.0323613	0.148891	0.0296424	0.00607811	0.0327156	0.000409719	0.0103021	0.00241444	0.00185914	0.0693631	0.0937101	0.0918255	0.0075671	0.130922	0.0167192	0.0198796	1.16497	0.794786	0.542453	0.918553	0.420158	8.46789	0.613083	1.57037	0.866313	1.30498	0.563231	0.104385	0.672809	1.28295	1.66356	0.526669	0.394481	0.921559	0.238016	0.364675	0.0676798	0.515718	0.333278	0.0282736	0.0183566	0.0198717	0.448758	0.553316	0.240507	14.7173	15.0426	37.5865
2027	0.000116927	0.0324465	0.149394	0.0297533	0.0061026	0.0329076	0.000411545	0.0103439	0.00231933	0.00186305	0.0690349	0.0929612	0.0907925	0.00759703	0.167521	0.0242812	0.0272872	1.32045	1.00798	0.546816	0.922899	0.449051	9.7676	0.648388	1.79882	0.982655	1.59019	0.576278	0.10622	0.675354	1.2942	1.70195	0.595002	0.394692	0.951433	0.268729	0.385206	0.0694671	0.580911	0.340061	0.0284541	0.0177191	0.0199176	0.522858	0.88699	0.29051	17.2923	16.9563	43.1051
2028	0.000119514	0.0327523	0.15009	0.0299068	0.00611067	0.0329749	0.000412216	0.010418	0.00229245	0.00186019	0.070014	0.0942005	0.091617	0.00767255	0.190794	0.0268577	0.0340437	1.1231	0.922847	0.55283	0.928894	0.466153	9.7347	0.677389	1.80155	1.09358	1.66575	0.580545	0.108537	0.678502	1.29734	1.74508	0.712601	0.412051	1.02504	0.321758	0.397748	0.0754152	0.721815	0.35601	0.0286754	0.0174706	0.0201055	0.65491	0.929342	0.248832	15.4159	15.4924	39.7991
2029	0.000120874	0.0329348	0.150988	0.0300627	0.0061003	0.0329672	0.000411974	0.0104697	0.00230983	0.00185366	0.071477	0.0965327	0.093162	0.00773654	0.206094	0.0273809	0.038997	1.06146	0.866894	0.55647	0.935494	0.473591	9.32731	0.700335	1.72872	0.998202	1.67646	0.580972	0.110064	0.679776	1.29779	1.77893	0.734744	0.41582	1.0939	0.348584	0.40462	0.0789918	0.762072	0.369678	0.0289116	0.0175073	0.0201796	0.667989	0.715126	0.223499	15.3493	15.437	39.7409
2030	0.000121713	0.0331026	0.151643	0.0301394	0.00608128	0.0329175	0.000411351	0.0105013	0.00234711	0.00184876	0.0726267	0.098705	0.0944995	0.00777383	0.214645	0.0268053	0.0405961	1.10972	0.860685	0.559075	0.941151	0.476709	9.17327	0.71572	1.70736	1.02677	1.59252	0.580093	0.111049	0.68051	1.29691	1.79488	0.715093	0.420551	1.1349	0.352793	0.407411	0.0802016	0.726297	0.377908	0.0291341	0.0176675	0.0201844	0.628673	0.696436	0.233546	15.7339	15.5944	39.6583
2031	0.000122811	0.0332822	0.152199	0.0302158	0.00607723	0.0329338	0.000411376	0.0105378	0.00239273	0.00184787	0.0734594	0.100456	0.0956142	0.00780974	0.222445	0.0274244	0.0417804	1.11273	0.863352	0.5623	0.946129	0.482431	9.18421	0.730262	1.70574	0.997268	1.61024	0.581393	0.112162	0.68163	1.2972	1.80765	0.707076	0.432058	1.1566	0.349247	0.41256	0.0810808	0.703675	0.384522	0.0293694	0.0178827	0.0202431	0.609163	0.75873	0.227735	15.796	15.5096	39.7394
2032	0.000123886	0.0334564	0.152534	0.0302326	0.00606465	0.0328882	0.000410817	0.0105659	0.00244024	0.00184957	0.0741585	0.10197	0.0966198	0.00783415	0.219307	0.0262181	0.0406285	1.07592	0.827093	0.564255	0.949289	0.480503	8.9769	0.734103	1.67014	0.978364	1.53776	0.579157	0.112823	0.682197	1.29408	1.80793	0.689239	0.441491	1.16929	0.337766	0.412325	0.0814122	0.677901	0.38828	0.0295418	0.0181273	0.0202815	0.579941	0.738772	0.215819	15.2868	15.1115	38.7155
2033	0.000124522	0.0335926	0.152795	0.0302353	0.00605565	0.0328671	0.000410519	0.0105878	0.00248386	0.00185409	0.0745481	0.102994	0.097287	0.00785175	0.218344	0.0259223	0.0398111	1.1391	0.853875	0.565611	0.951732	0.480682	9.05567	0.737944	1.68682	0.970257	1.54274	0.578775	0.113304	0.68255	1.29239	1.80379	0.661656	0.443561	1.17027	0.321752	0.413339	0.0808458	0.644387	0.388633	0.0296938	0.0183447	0.0202989	0.542949	0.726036	0.23174	15.7324	15.5853	39.7387
2034	0.000125344	0.0337638	0.152937	0.0302222	0.00604851	0.0328347	0.000410053	0.0106135	0.00252403	0.00186058	0.0747999	0.10369	0.0977966	0.00786072	0.209893	0.0249914	0.0381341	1.01893	0.78681	0.56721	0.952249	0.476447	8.78445	0.733334	1.63215	0.91809	1.46774	0.575427	0.113739	0.682825	1.28762	1.79337	0.659056	0.446755	1.16197	0.309492	0.411795	0.0803439	0.630077	0.387853	0.0297897	0.0185366	0.0203418	0.519886	0.775458	0.193219	14.979	14.5609	37.5939
2035	0.000125571	0.0338502	0.152879	0.0301439	0.00602946	0.0327558	0.000409304	0.0106173	0.00255314	0.00186885	0.0747065	0.103921	0.0978681	0.00786462	0.207508	0.0243216	0.036837	1.25269	0.894077	0.566689	0.952893	0.475067	9.13233	0.731253	1.71106	0.977575	1.49282	0.574518	0.113687	0.682611	1.28531	1.77803	0.615156	0.446428	1.14799	0.292184	0.409542	0.079144	0.594175	0.383142	0.0298459	0.0186507	0.0202834	0.48953	0.691913	0.265552	15.9361	16.1667	40.5527
2036	0.000126822	0.0340692	0.153789	0.0303519	0.00606019	0.0329799	0.000411663	0.0106862	0.00258941	0.00187756	0.0752111	0.104409	0.0984968	0.00793387	0.234956	0.0304878	0.042836	1.29679	1.00814	0.572414	0.958409	0.500604	10.0042	0.76238	1.86846	1.04611	1.69039	0.585767	0.115674	0.685168	1.29404	1.80705	0.683036	0.460882	1.15257	0.311642	0.427836	0.081148	0.658349	0.388603	0.0301448	0.0187947	0.0205189	0.543884	0.923219	0.2797	17.4044	17.1225	43.6255
2037	0.000129176	0.0343791	0.1544	0.03047	0.00605735	0.0329752	0.000411668	0.010749	0.00264294	0.00188294	0.0763212	0.106099	0.100048	0.0079949	0.225136	0.0283969	0.0424311	0.970327	0.804113	0.576761	0.961223	0.498205	9.16305	0.763484	1.71294	0.974988	1.51779	0.582083	0.117028	0.686533	1.28922	1.81728	0.742642	0.479853	1.18382	0.330849	0.427952	0.0847403	0.724136	0.396496	0.0303145	0.0191066	0.0207157	0.58334	0.859706	0.187297	14.5721	14.3591	37.2643
2038	0.000128848	0.0344076	0.153985	0.0302875	0.00600505	0.0326871	0.000408698	0.0107304	0.00268542	0.00189043	0.0762801	0.106912	0.100458	0.00795722	0.189811	0.0218773	0.0349634	0.892787	0.666977	0.573238	0.957571	0.469815	8.06821	0.724761	1.5106	0.790846	1.26047	0.566629	0.115632	0.683692	1.27364	1.77301	0.627064	0.450008	1.17534	0.293383	0.407242	0.0814939	0.609272	0.387423	0.0302097	0.0193362	0.0205405	0.465981	0.567323	0.149429	13.6571	13.487	34.9233
2039	0.000127303	0.0343257	0.152869	0.029959	0.00596957	0.0324841	0.000406469	0.0106743	0.00269062	0.00190542	0.0744518	0.105113	0.0987292	0.00786109	0.168405	0.0192271	0.0291669	1.10276	0.734276	0.567995	0.950252	0.451049	8.14734	0.68849	1.52358	0.790083	1.2114	0.558137	0.113583	0.680543	1.263	1.70906	0.520545	0.401608	1.10697	0.24408	0.392372	0.0744273	0.481448	0.366127	0.0299897	0.0192471	0.0202416	0.367744	0.595395	0.200492	14.9614	14.5325	36.8892
2040	0.000126732	0.0343372	0.151389	0.0295884	0.00594455	0.0322583	0.000403756	0.0106375	0.00265876	0.00192296	0.072265	0.102049	0.0962231	0.00774653	0.140589	0.0165153	0.0235547	0.784572	0.583147	0.563977	0.938064	0.425567	7.38688	0.640675	1.3626	0.657505	1.05461	0.543046	0.112034	0.677891	1.24508	1.64649	0.498916	0.373539	1.02732	0.213253	0.374894	0.0693008	0.44422	0.349794	0.0295977	0.0188929	0.0200531	0.346318	0.776046	0.112548	12.6259	11.7102	30.9815
2041	0.000124002	0.0339709	0.147789	0.0286639	0.00581622	0.0314263	0.000395804	0.0104781	0.00254952	0.00194105	0.0684009	0.0971615	0.091819	0.0075152	0.0995825	0.00990199	0.0143977	0.843708	0.496012	0.547248	0.916619	0.37882	6.63476	0.551984	1.23094	0.574248	0.815158	0.512051	0.106974	0.670525	1.21226	1.52742	0.367949	0.327371	0.922853	0.159776	0.330539	0.0604722	0.333514	0.318687	0.0287588	0.0181959	0.0193489	0.267142	0.465911	0.0998862	11.3226	11.3568	29.5457
2042	0.000120598	0.0334853	0.14564	0.0281374	0.00579312	0.0312859	0.000393836	0.010354	0.00233384	0.00196067	0.0640064	0.0901903	0.085951	0.00734031	0.100812	0.0115291	0.0130942	1.28305	0.788867	0.536947	0.902437	0.376031	7.76405	0.533843	1.42771	0.627657	0.986958	0.512213	0.104489	0.666506	1.20894	1.4764	0.321382	0.29636	0.806876	0.13435	0.32763	0.0534877	0.285573	0.293681	0.0281509	0.0170283	0.0188686	0.242476	0.611586	0.24668	15.1934	14.8534	37.607
2043	0.000120883	0.0335268	0.144552	0.0278991	0.00580393	0.031292	0.000393389	0.0103617	0.00211164	0.00196958	0.0617246	0.0852471	0.0821587	0.00727589	0.109993	0.0138021	0.0139317	1.03388	0.776258	0.536826	0.895022	0.383711	8.23814	0.536889	1.51421	0.764588	1.12122	0.514092	0.105326	0.667115	1.20722	1.48568	0.405839	0.32372	0.767494	0.155016	0.334261	0.0547674	0.3698	0.295185	0.0277003	0.0158657	0.0188591	0.342931	1.04443	0.208056	14.154	13.5339	35.3022
2044	0.000120776	0.033446	0.142995	0.0274905	0.00575247	0.0309195	0.000389047	0.010327	0.00191352	0.00196679	0.0600948	0.0823301	0.0796255	0.00718909	0.101087	0.0115053	0.012713	0.744746	0.577124	0.531202	0.884808	0.366455	7.30532	0.515242	1.33823	0.671485	1.07692	0.500586	0.104667	0.664722	1.19112	1.47567	0.441961	0.33905	0.764429	0.168194	0.322228	0.0560226	0.433723	0.296613	0.0269879	0.0149515	0.018585	0.405464	0.694225	0.117981	11.3379	11.2627	30.2996
2045	0.000117504	0.033044	0.140647	0.0268249	0.00564547	0.0302838	0.000382187	0.0101974	0.00172788	0.00195978	0.0577391	0.0791735	0.0763836	0.00701033	0.0893306	0.00857453	0.0102878	0.838834	0.546947	0.518547	0.871613	0.342798	6.84199	0.482073	1.25136	0.628064	0.972649	0.481469	0.101704	0.658563	1.17132	1.43151	0.380318	0.3165	0.740867	0.15625	0.300624	0.0526612	0.372455	0.283671	0.0261305	0.0140599	0.0179279	0.336819	0.446622	0.125307	11.9354	11.8341	30.9385
2046	0.000114618	0.032685	0.138548	0.0262661	0.00559154	0.0299444	0.000377854	0.0100827	0.00155643	0.0019519	0.055066	0.0752428	0.0725759	0.00683885	0.0898029	0.00841247	0.00976279	0.942624	0.621125	0.509881	0.860557	0.334673	7.06406	0.468064	1.27798	0.644322	1.02126	0.473361	0.0999723	0.654547	1.16154	1.40468	0.361671	0.300603	0.709565	0.151103	0.293403	0.049931	0.341321	0.271699	0.0253729	0.013074	0.0174149	0.313182	0.589781	0.157411	13.0969	12.3831	32.1686
2047	0.000113199	0.032462	0.136939	0.0258291	0.00555602	0.0297065	0.00037472	0.0100162	0.00140236	0.00193764	0.0531205	0.0719921	0.0694945	0.00673233	0.102143	0.00932262	0.0108056	1.12688	0.763956	0.504557	0.854789	0.339015	7.76256	0.472784	1.4101	0.789776	1.19183	0.472144	0.0996555	0.652978	1.1586	1.40727	0.382582	0.304096	0.709114	0.163299	0.294427	0.0503511	0.374441	0.268729	0.0247509	0.0121408	0.017099	0.366559	0.719484	0.230983	13.9044	13.7755	35.2201
2048	0.00011355	0.0324302	0.137511	0.0259235	0.00558359	0.0299219	0.000376707	0.010062	0.00128255	0.00191278	0.052959	0.070816	0.0684297	0.00678378	0.168703	0.0182332	0.0204443	1.64322	1.2235	0.508546	0.863649	0.385346	10.1711	0.529086	1.86484	1.12305	1.75592	0.492539	0.102663	0.656364	1.17825	1.48554	0.501138	0.3292	0.764287	0.227631	0.323596	0.0562893	0.534473	0.282541	0.0246934	0.0114753	0.0171993	0.553783	0.932461	0.407296	18.2446	18.8553	46.9719
2049	0.000117548	0.0328367	0.139345	0.0263376	0.00561772	0.0301641	0.000379245	0.0102047	0.00125444	0.00187122	0.0549137	0.0729055	0.0703944	0.00692997	0.24108	0.0289159	0.0376006	1.00938	0.972225	0.520428	0.877533	0.429036	10.1511	0.585566	1.85011	1.06552	1.83935	0.504361	0.107486	0.66196	1.19026	1.59088	0.788766	0.379212	0.876786	0.367884	0.352239	0.0680965	0.873056	0.312607	0.0249747	0.0114082	0.0176825	0.858497	1.21999	0.215547	15.3517	14.8478	39.0045
2050	0.000119119	0.0328707	0.140326	0.0264679	0.005544	0.0299179	0.000377156	0.0102437	0.00128084	0.00182223	0.0567018	0.0762022	0.0729286	0.00702585	0.275387	0.0275704	0.0468094	1.2188	0.978441	0.522875	0.890906	0.443878	9.44104	0.623314	1.77027	1.07963	1.66855	0.506049	0.109211	0.661978	1.19307	1.6553	0.742027	0.411773	0.99525	0.430536	0.35878	0.0752761	0.894667	0.336256	0.0251396	0.0117306	0.0177024	0.825684	0.482301	0.299991	14.8371	16.246	39.6909
2051	0.00012029	0.0329787	0.142486	0.026913	0.00557418	0.0302289	0.000380506	0.0103537	0.00133518	0.00178036	0.0589226	0.0797874	0.0760503	0.00716063	0.372419	0.0406873	0.0649638	1.3512	1.12695	0.533185	0.909587	0.499446	10.6261	0.696969	1.97162	1.10697	2.01908	0.52721	0.113105	0.66542	1.21372	1.75619	0.817761	0.438637	1.10247	0.494507	0.393859	0.0814139	0.920063	0.362205	0.0256799	0.0123007	0.0180722	0.829498	0.748441	0.301814	18.8413	18.3289	46.4679
2052	0.000123409	0.0333072	0.143322	0.027029	0.00553281	0.0300198	0.000378315	0.0104145	0.00140507	0.00174173	0.0610319	0.0838441	0.079617	0.0072269	0.3318	0.0315059	0.058553	0.647635	0.622038	0.538672	0.918154	0.488466	8.04202	0.697018	1.48331	0.859882	1.30508	0.513334	0.114667	0.665566	1.20074	1.78014	0.861737	0.467326	1.20426	0.505731	0.386617	0.0879625	0.90224	0.381141	0.0258463	0.0131082	0.0183287	0.767163	0.757288	0.0984508	11.9104	11.2836	30.0203
2053	0.000120772	0.0328827	0.140723	0.0263389	0.00535481	0.0290789	0.000369787	0.0102676	0.00145762	0.0017188	0.059855	0.0847927	0.0802034	0.00706108	0.231567	0.0165846	0.0363274	0.67234	0.430305	0.524671	0.911479	0.432343	6.19641	0.607674	1.14407	0.520325	0.860057	0.477509	0.109359	0.656532	1.16674	1.66736	0.484521	0.395969	1.18359	0.350832	0.336985	0.0773864	0.49532	0.3569	0.0254689	0.0137278	0.017808	0.372755	0.250916	0.0510565	10.9358	10.7969	28.5721
2054	0.000116821	0.0323471	0.137983	0.0256651	0.00528963	0.0287239	0.000365833	0.0100762	0.00147638	0.00171512	0.0565543	0.081457	0.0776847	0.00683505	0.193995	0.0143583	0.0275984	1.0725	0.587262	0.511795	0.898517	0.4096	6.72541	0.556584	1.21638	0.528131	0.851823	0.466902	0.10431	0.650153	1.15345	1.539	0.321926	0.293192	1.01401	0.229808	0.318198	0.0621461	0.283489	0.305871	0.0249267	0.0139179	0.0172729	0.200601	0.356193	0.139325	14.1812	12.8766	32.7408
2055	0.000115917	0.0322229	0.136188	0.025276	0.00528931	0.028674	0.000364796	0.0100051	0.00147158	0.00171287	0.0541686	0.0773796	0.0750433	0.00672397	0.195198	0.0162201	0.0267488	1.26716	0.811475	0.508151	0.89132	0.413996	7.81654	0.551749	1.41745	0.7436	1.02513	0.468977	0.10336	0.649299	1.1522	1.49628	0.331304	0.283179	0.885711	0.201282	0.320423	0.0573008	0.28323	0.284981	0.0244926	0.0138421	0.0171857	0.225443	0.832979	0.251258	15.1258	14.4445	36.2366
2056	0.000117656	0.032299	0.136437	0.0253622	0.00532754	0.0289173	0.000367255	0.0100596	0.00147306	0.00170201	0.0537784	0.0754167	0.0743285	0.00677872	0.254568	0.0251559	0.0375266	1.51124	1.12138	0.512288	0.89699	0.455465	9.79318	0.598301	1.79475	0.977141	1.53148	0.486904	0.106121	0.653042	1.16755	1.55058	0.451776	0.332085	0.864737	0.24346	0.346817	0.0619183	0.430674	0.293423	0.024416	0.013836	0.0174486	0.386587	1.11432	0.357245	17.1552	17.5367	44.6183
2057	0.000121285	0.0326554	0.137751	0.0256741	0.00535785	0.0291241	0.000369502	0.0101755	0.00151015	0.00167816	0.0552629	0.0766538	0.0762513	0.00690327	0.303959	0.0320796	0.0504844	1.06606	0.948339	0.5211	0.906929	0.490521	9.86717	0.645059	1.81273	1.03841	1.68577	0.497677	0.109953	0.657394	1.17682	1.63104	0.679039	0.402016	0.911483	0.338773	0.370837	0.071638	0.691828	0.314723	0.0245185	0.0142197	0.0178941	0.622907	1.12407	0.228748	15.3641	15.1727	39.697
2058	0.000122447	0.0327682	0.138311	0.0257242	0.00530374	0.0288842	0.000367001	0.0101989	0.00156522	0.00164794	0.0567732	0.0791654	0.0786346	0.00695346	0.2804	0.0256604	0.0483767	0.840718	0.70841	0.521742	0.912455	0.478247	8.26497	0.650778	1.53828	0.888756	1.36237	0.48938	0.110667	0.656131	1.16881	1.65784	0.691697	0.451628	0.964218	0.370951	0.365037	0.0767399	0.733189	0.326626	0.0244108	0.0148218	0.0179388	0.618728	0.579954	0.157683	13.0001	13.2144	34.1624
2059	0.000121182	0.0326661	0.138455	0.0256661	0.00526664	0.0287539	0.000365469	0.0101757	0.00161786	0.00162487	0.057222	0.0805722	0.0798573	0.00694035	0.27483	0.0241694	0.0453407	1.09895	0.787984	0.520301	0.916938	0.475749	8.32171	0.657257	1.54931	0.850847	1.39434	0.488883	0.110309	0.65385	1.16788	1.663	0.60202	0.45291	0.993674	0.349643	0.364559	0.0756288	0.603326	0.326242	0.0243302	0.0153562	0.0178236	0.489548	0.505367	0.214305	15.3126	14.9956	38.1392
2060	0.000121442	0.0327686	0.138427	0.0256262	0.00525984	0.0287233	0.0003649	0.0101819	0.00166767	0.00160822	0.0574918	0.081395	0.0807938	0.00693158	0.267934	0.0242003	0.0432341	0.984997	0.747218	0.521995	0.91962	0.476087	8.21695	0.661602	1.51839	0.875555	1.35627	0.488353	0.110791	0.653479	1.16579	1.66403	0.614808	0.437428	1.03135	0.339371	0.367086	0.0759248	0.57792	0.325603	0.0242531	0.0158435	0.0178827	0.470932	0.746465	0.178075	14.624	13.7633	35.549
2061	0.000121344	0.0327606	0.137964	0.0254582	0.00522517	0.0285299	0.000362751	0.0101566	0.00170918	0.00159412	0.0575661	0.0819828	0.0813962	0.00690476	0.246042	0.0210496	0.0385258	1.01565	0.726354	0.519538	0.919826	0.463696	7.9797	0.651864	1.48091	0.847311	1.31274	0.482992	0.110192	0.651642	1.1586	1.64179	0.562076	0.408011	1.06293	0.310724	0.35963	0.074786	0.542403	0.320127	0.0240618	0.0162576	0.0178133	0.442386	0.637725	0.186668	13.8266	13.7564	35.3626
2062	0.000120568	0.0327177	0.137418	0.0252916	0.00520019	0.0283738	0.000360782	0.0101305	0.00174165	0.00158297	0.0573482	0.081977	0.0814986	0.00685213	0.223585	0.0192647	0.0346506	0.843147	0.632083	0.51703	0.917073	0.448979	7.48173	0.634306	1.37443	0.725781	1.20907	0.475655	0.109451	0.649293	1.14902	1.61058	0.528995	0.369199	1.05292	0.280797	0.352408	0.0716067	0.508789	0.31142	0.0238225	0.016555	0.0177432	0.403335	0.663358	0.131445	13.2315	12.4549	32.7492
2063	0.00011913	0.0325607	0.136199	0.0249482	0.00514036	0.0280451	0.000357533	0.0100533	0.00175508	0.0015745	0.0564825	0.0811409	0.0806841	0.00677754	0.207007	0.0168324	0.0304103	1.21126	0.774564	0.51048	0.91356	0.435832	7.89523	0.613811	1.46904	0.827631	1.18049	0.469336	0.107634	0.646123	1.14067	1.56344	0.450063	0.344409	1.01077	0.246547	0.339431	0.0672741	0.447735	0.297001	0.0234966	0.0166591	0.017476	0.367454	0.563015	0.235338	14.285	14.5179	36.1027
2064	0.000119177	0.0325611	0.136576	0.0250525	0.00516523	0.0282247	0.000359334	0.0100865	0.00177068	0.00156647	0.0564185	0.0805513	0.0805123	0.00680208	0.244398	0.0243259	0.0378293	1.21419	0.929825	0.513787	0.917911	0.463072	8.99116	0.64442	1.6571	0.869026	1.43029	0.480908	0.109341	0.647405	1.14999	1.59214	0.516567	0.35621	0.983709	0.266614	0.358771	0.067952	0.526293	0.29872	0.0235062	0.0167302	0.0176466	0.446621	0.906792	0.249284	16.3452	15.7291	40.4141
2065	0.000121161	0.0327698	0.137043	0.0251503	0.00516645	0.0282656	0.000359922	0.0101378	0.00180346	0.00155327	0.057203	0.081533	0.0816347	0.00686643	0.2677	0.0265427	0.0429735	1.2946	0.982976	0.517645	0.924755	0.481367	9.5277	0.673998	1.78442	1.1114	1.59008	0.488445	0.111289	0.649084	1.15517	1.62917	0.6065	0.396559	1.00912	0.311089	0.371119	0.072984	0.654463	0.309083	0.0235355	0.0170093	0.0178292	0.576473	0.850491	0.298879	15.7232	16.1919	40.6142
2066	0.000122832	0.0329866	0.138131	0.0253935	0.00517633	0.0283535	0.00036081	0.0102147	0.0018581	0.00153707	0.0587657	0.0838307	0.0838627	0.00694234	0.282793	0.0296667	0.0486316	0.904216	0.799364	0.523597	0.932581	0.495273	8.85903	0.697439	1.63882	0.858258	1.56863	0.491084	0.113544	0.65017	1.15678	1.67661	0.714434	0.429723	1.05359	0.358876	0.383087	0.0779934	0.764465	0.323794	0.0236736	0.0175212	0.0181167	0.646394	0.846743	0.163672	14.4167	13.8153	36.2537
2067	0.00012233	0.0329099	0.137273	0.0251402	0.00507762	0.0278527	0.00035629	0.0101659	0.00190916	0.00152284	0.0589552	0.0853777	0.0849465	0.0068996	0.230052	0.0198371	0.0377155	0.869236	0.62622	0.518226	0.931669	0.461581	7.49236	0.65545	1.41185	0.783889	1.09482	0.473767	0.111565	0.645643	1.13912	1.63952	0.56977	0.427361	1.06901	0.324593	0.356244	0.0759054	0.612821	0.32091	0.0234821	0.0180213	0.0178957	0.49881	0.449892	0.140005	12.4248	12.6161	31.9248
2068	0.000120773	0.0326973	0.137651	0.0252223	0.00508853	0.0280235	0.000358276	0.0101551	0.00194827	0.00151742	0.0586393	0.0853432	0.0849401	0.0069151	0.280057	0.028894	0.0452033	1.73273	1.16831	0.518896	0.939089	0.495632	9.7683	0.693441	1.83651	0.930111	1.5328	0.491224	0.112077	0.645441	1.15473	1.65785	0.506281	0.413771	1.05132	0.305271	0.376945	0.0730224	0.532663	0.316238	0.0236132	0.0183024	0.0178766	0.444532	0.594563	0.39616	19.2974	19.5103	47.6106
2069	0.000125131	0.0332046	0.139716	0.0257652	0.00515804	0.0285004	0.00036383	0.0103132	0.0020206	0.0015084	0.0605737	0.0874853	0.0876646	0.0070899	0.375583	0.045918	0.0646849	1.55601	1.30016	0.53364	0.956501	0.567351	11.7785	0.776157	2.21164	1.32388	1.90158	0.516421	0.11741	0.652187	1.1777	1.75808	0.772947	0.473716	1.11995	0.412531	0.420886	0.0833375	0.799575	0.339532	0.0241598	0.01895	0.0185587	0.695186	1.37455	0.366991	19.7924	19.3596	49.2867
2070	0.000131079	0.0337371	0.142052	0.0263185	0.00519034	0.0287725	0.000367107	0.0104609	0.00212918	0.00149216	0.0639179	0.0925846	0.0927129	0.00729478	0.404994	0.0476632	0.0744046	1.23653	1.10138	0.545931	0.974835	0.604978	11.0928	0.840621	2.09545	1.24408	2.0261	0.529493	0.121956	0.656736	1.18907	1.85292	0.978492	0.535716	1.25949	0.509558	0.448234	0.0976801	1.06642	0.370628	0.0247021	0.0201312	0.0191792	0.887139	0.954783	0.281088	16.6505	17.2198	44.1271
2071	0.000133909	0.0340908	0.144143	0.0267535	0.00519376	0.0288942	0.000368543	0.0105575	0.00225228	0.00147664	0.0672726	0.0983949	0.0979494	0.00743443	0.38214	0.042095	0.0699416	1.05269	0.906455	0.553776	0.990186	0.607067	9.71308	0.870794	1.84123	1.05901	1.7306	0.532673	0.124238	0.657512	1.19178	1.90702	0.941299	0.548038	1.3779	0.515392	0.456922	0.104261	0.991232	0.392052	0.0251982	0.0215132	0.0195905	0.766105	0.681313	0.213977	16.1546	15.9875	40.9771
2072	0.00013528	0.0343227	0.145076	0.0269292	0.00518132	0.0288924	0.000368718	0.0105927	0.00236544	0.00147049	0.0691888	0.102593	0.101589	0.00749122	0.329622	0.0342799	0.057316	1.07692	0.819752	0.557056	0.998495	0.587932	8.94255	0.859622	1.69999	0.974621	1.47941	0.530618	0.124373	0.6565	1.18816	1.89762	0.784644	0.525719	1.41983	0.445722	0.449694	0.102786	0.779143	0.394901	0.0255222	0.0227685	0.0197708	0.590722	0.630194	0.203486	15.7008	15.2986	38.8443
2073	0.000135888	0.0344844	0.145335	0.0269928	0.00518296	0.0289252	0.000369165	0.0106082	0.00245718	0.00147469	0.0698999	0.1047	0.103519	0.00750296	0.282283	0.0300604	0.0477949	1.07309	0.785429	0.558529	1.0007	0.567279	8.64221	0.832391	1.63363	0.877462	1.4062	0.528837	0.123693	0.655179	1.18343	1.85651	0.668363	0.48396	1.3832	0.365177	0.441789	0.0968587	0.636426	0.385397	0.0257248	0.0237131	0.0198948	0.476373	0.693837	0.190348	15.4434	14.8566	38.1084
2074	0.000136327	0.0346327	0.145579	0.0270604	0.00519289	0.0290187	0.000370433	0.0106237	0.0025249	0.00148475	0.0701886	0.105484	0.104356	0.00752861	0.265694	0.0299466	0.0444714	1.42281	0.982496	0.559614	1.00314	0.563719	9.43191	0.823439	1.79745	1.00753	1.49615	0.534004	0.1233	0.654782	1.18502	1.82347	0.607944	0.453445	1.32398	0.315736	0.441521	0.091636	0.581096	0.37441	0.0259311	0.0243055	0.0200117	0.445439	0.750591	0.301673	17.1015	17.273	42.8746
2075	0.000138667	0.0349795	0.146905	0.0274215	0.00523885	0.0293354	0.000374104	0.0107219	0.00259637	0.00149565	0.0714465	0.106808	0.106012	0.00763331	0.283133	0.0366742	0.0502991	1.30211	1.03485	0.567709	1.01046	0.588799	10.2502	0.852792	1.94256	1.0489	1.68493	0.547414	0.125697	0.657459	1.19442	1.85037	0.707538	0.466538	1.29754	0.331837	0.462369	0.0928244	0.686278	0.380433	0.0263303	0.0248342	0.0204578	0.536743	1.0648	0.272467	17.6234	17.2159	44.1455
2076	0.000141168	0.0353102	0.147448	0.0275589	0.0052312	0.029299	0.000373989	0.0107762	0.00267268	0.0015048	0.0728412	0.109113	0.108127	0.00768738	0.237132	0.029252	0.0441879	0.879903	0.727893	0.570543	1.01097	0.560064	8.70979	0.820724	1.65426	0.893074	1.35961	0.539234	0.126	0.6569	1.18403	1.83382	0.727204	0.484217	1.28576	0.329431	0.448844	0.0937656	0.722271	0.384362	0.0264703	0.0254242	0.020669	0.549533	0.800262	0.150599	13.635	13.4591	35.1185
2077	0.000139613	0.0352544	0.146878	0.0274047	0.00519272	0.0290981	0.000372122	0.0107317	0.00271847	0.00151863	0.0723879	0.109357	0.107826	0.00763143	0.190375	0.0221204	0.0343319	1.06237	0.717353	0.564727	1.005	0.519823	8.09515	0.75901	1.54647	0.760987	1.18952	0.527973	0.122981	0.652312	1.17078	1.76294	0.558445	0.445989	1.20947	0.269234	0.420981	0.0854326	0.545028	0.367248	0.0264203	0.0256083	0.0204393	0.401599	0.507226	0.183723	14.5119	14.5077	36.8445
2078	0.000138414	0.0352778	0.146235	0.0272937	0.00519739	0.029112	0.000372132	0.010707	0.00272511	0.00153822	0.0708611	0.107024	0.105533	0.00755769	0.165925	0.0211034	0.0293982	1.03462	0.723472	0.562447	0.996131	0.498149	8.10181	0.718508	1.53222	0.737677	1.15089	0.524534	0.121173	0.649644	1.1635	1.70471	0.513111	0.410888	1.10103	0.230083	0.410326	0.0775824	0.463632	0.350355	0.0263448	0.0252409	0.0203358	0.348854	0.739956	0.175695	14.8907	13.9537	35.9369
2079	0.000137587	0.0352619	0.144705	0.026972	0.00517337	0.0289141	0.000369988	0.0106543	0.00268371	0.00155839	0.0688539	0.103727	0.102314	0.00745386	0.132826	0.0165401	0.0225126	0.984575	0.659966	0.556148	0.982429	0.462624	7.68872	0.659835	1.45791	0.73315	1.07514	0.51321	0.118542	0.646025	1.14847	1.63356	0.465273	0.391474	1.01533	0.197299	0.386183	0.0716458	0.41938	0.334987	0.0260451	0.0244556	0.0200939	0.334215	0.710329	0.163554	13.2184	13.0191	33.6175
2080	0.00013622	0.035158	0.144609	0.0269828	0.00519646	0.0290899	0.000371881	0.0106443	0.00259739	0.00157767	0.0673961	0.10028	0.0990354	0.00744707	0.15937	0.0230429	0.0267647	1.76601	1.177	0.554326	0.980883	0.482301	9.82821	0.677756	1.87858	0.946385	1.46217	0.527916	0.118466	0.645663	1.15893	1.63685	0.466182	0.389784	0.964958	0.198292	0.399096	0.0693495	0.438125	0.32982	0.0260519	0.0233239	0.020021	0.383833	0.78114	0.413597	18.4996	19.2882	47.1788
2081	0.000140385	0.0356579	0.147013	0.0276307	0.00527966	0.0296708	0.000378651	0.010822	0.00258051	0.00158822	0.0691149	0.100712	0.0999399	0.00764397	0.251793	0.0439469	0.0482728	1.75529	1.45163	0.569473	0.996856	0.56001	12.6025	0.765853	2.4035	1.33275	1.97599	0.560131	0.124319	0.652762	1.18641	1.75255	0.74535	0.461838	1.02151	0.313537	0.450098	0.0801201	0.733124	0.358485	0.0266794	0.0227425	0.0207416	0.679639	1.49096	0.424884	21.1996	21.1979	53.7327
2082	0.000147341	0.0363113	0.149361	0.028227	0.00531252	0.0299277	0.000381822	0.0109908	0.0026652	0.00158752	0.0726001	0.105553	0.104408	0.00785526	0.277336	0.0448666	0.0609149	1.02551	0.991386	0.58305	1.01133	0.587218	10.858	0.812647	2.06251	1.1247	1.8371	0.567902	0.129142	0.657417	1.19244	1.84788	1.028	0.542402	1.1497	0.443214	0.471583	0.0953677	1.06905	0.396004	0.0272203	0.0232273	0.0214028	0.925935	1.09565	0.214578	15.3359	15.4093	40.2257
2083	0.000148407	0.0364773	0.150864	0.028545	0.00529009	0.0299358	0.000382535	0.011053	0.0027745	0.00158717	0.0751292	0.110546	0.108158	0.00797296	0.280274	0.0385874	0.0586212	1.43298	1.08507	0.586459	1.02463	0.587463	10.1504	0.833154	1.96911	1.05097	1.64894	0.5725	0.129982	0.656626	1.19649	1.89214	0.840093	0.548378	1.26266	0.442588	0.470905	0.099069	0.900043	0.416233	0.0277067	0.0240009	0.0215385	0.740574	0.515015	0.338787	17.376	18.5592	45.1459
2084	0.000150704	0.0368641	0.153091	0.0291128	0.00534792	0.0303758	0.000387725	0.0111936	0.00289995	0.00159499	0.0774369	0.114465	0.111593	0.00812812	0.328131	0.0487446	0.0662169	1.43637	1.16788	0.59903	1.04025	0.634387	11.2519	0.890897	2.15055	1.12281	1.82916	0.595187	0.133601	0.660206	1.21435	1.9647	0.904336	0.545161	1.34718	0.458301	0.504242	0.102158	0.896504	0.437664	0.0284556	0.0248891	0.0221046	0.748723	0.982771	0.306891	19.6762	18.8774	47.9195
2085	0.000154243	0.0372833	0.153797	0.0292959	0.00533933	0.0303274	0.000387634	0.0112691	0.00302613	0.00160527	0.0794035	0.118626	0.115121	0.00820263	0.262328	0.0350245	0.0529804	0.821891	0.712878	0.60378	1.04382	0.597965	8.80911	0.853431	1.67789	0.903926	1.3236	0.583027	0.134066	0.659793	1.20173	1.95138	0.869267	0.542213	1.41404	0.42421	0.484366	0.104683	0.849561	0.448568	0.0287927	0.0259128	0.0224136	0.676852	0.800052	0.133541	13.2085	13.0038	33.9893
2086	0.000151691	0.037104	0.152833	0.0290323	0.00528785	0.030043	0.00038509	0.011202	0.00310129	0.00162463	0.0784439	0.119072	0.114879	0.0081121	0.195442	0.0236401	0.0363078	1.07565	0.692456	0.594612	1.03632	0.542818	7.92502	0.768178	1.51813	0.68725	1.10059	0.56569	0.129312	0.653825	1.18415	1.84475	0.557142	0.445004	1.34923	0.299821	0.44187	0.0912781	0.53637	0.420391	0.0288103	0.0263863	0.022072	0.398657	0.418125	0.177598	14.4986	14.5969	36.954
2087	0.000150242	0.037116	0.153079	0.029134	0.00533026	0.0303511	0.000388559	0.0112071	0.00312413	0.00165281	0.0766107	0.115879	0.112292	0.00810462	0.211908	0.031268	0.03835	1.76225	1.16836	0.595532	1.03515	0.562273	10.108	0.778969	1.93546	0.958155	1.34448	0.582681	0.128722	0.653877	1.19517	1.81056	0.520681	0.39486	1.21976	0.254631	0.455607	0.081834	0.471396	0.398797	0.0290812	0.0261728	0.0221135	0.377081	0.827234	0.39517	19.8793	19.6484	48.0057
2088	0.000155182	0.0376795	0.155127	0.0297216	0.00541081	0.0309042	0.000395093	0.0113749	0.00317552	0.00167576	0.0778187	0.115695	0.11313	0.00829066	0.273245	0.0464227	0.0533733	1.71328	1.37129	0.609774	1.04707	0.625403	12.334	0.848683	2.36385	1.27029	1.83457	0.611433	0.133664	0.660265	1.21679	1.88985	0.758007	0.457921	1.21412	0.329954	0.498518	0.0889855	0.716809	0.420888	0.0297436	0.0261628	0.0228503	0.628266	1.47525	0.406538	20.348	20.4738	51.9821
2089	0.000161897	0.0383503	0.158021	0.0304765	0.00547669	0.0314021	0.000401185	0.0115711	0.00329457	0.00168917	0.0814575	0.120259	0.117742	0.00855706	0.330154	0.0550015	0.0698288	1.65295	1.3971	0.625447	1.06611	0.683738	13.0101	0.929655	2.50886	1.43722	2.24425	0.637293	0.13926	0.666528	1.2369	2.00367	1.02696	0.546271	1.30198	0.442895	0.539267	0.103033	1.04535	0.45972	0.0305904	0.0269008	0.0236749	0.910893	1.14764	0.39805	19.9837	20.9621	52.6928
2090	0.000167498	0.0390284	0.161364	0.0312975	0.00553137	0.031848	0.000406583	0.0117662	0.00346727	0.00169803	0.0863981	0.127753	0.124385	0.00882367	0.358816	0.0572594	0.0782654	1.39789	1.2378	0.641444	1.08773	0.722473	12.3151	1.00134	2.36949	1.3497	2.21234	0.656049	0.144389	0.671264	1.25233	2.11664	1.1951	0.629857	1.42643	0.532234	0.570597	0.11698	1.20284	0.502478	0.0315985	0.028235	0.0245056	0.986341	1.03679	0.314545	19.4051	19.5487	49.6941
2091	0.000171371	0.039536	0.16335	0.0317454	0.00553271	0.0319212	0.000407767	0.0118765	0.00364744	0.00171073	0.0902937	0.13492	0.130193	0.00896136	0.291975	0.0424145	0.0632128	0.895553	0.799043	0.648987	1.09815	0.681397	9.51746	0.976957	1.82519	0.958	1.50838	0.646271	0.145573	0.67138	1.24448	2.13823	1.06501	0.663139	1.51859	0.500924	0.55212	0.122406	1.0208	0.526003	0.0322796	0.0296998	0.0249467	0.77441	0.770161	0.153739	14.9705	14.5374	37.7076
2092	0.000169761	0.0395242	0.163002	0.0316189	0.00549504	0.031746	0.000406718	0.0118457	0.00376554	0.00173821	0.0899754	0.136732	0.131001	0.0089166	0.21905	0.0294001	0.0428228	1.26216	0.819085	0.642778	1.09496	0.620814	8.78913	0.883567	1.70747	0.814815	1.17889	0.631395	0.141031	0.666924	1.23104	2.04068	0.66886	0.566561	1.48597	0.354303	0.504925	0.109498	0.610607	0.499739	0.0325957	0.0305074	0.0247185	0.449296	0.486002	0.233166	16.0925	16.2972	40.2102
2093	0.000168774	0.0396371	0.162996	0.0316777	0.00553193	0.0319686	0.000409285	0.0118706	0.00381779	0.00177828	0.0878673	0.133501	0.128517	0.008877	0.189038	0.0301983	0.0365487	1.16326	0.83301	0.643546	1.08639	0.600592	9.0916	0.83889	1.73574	0.75744	1.18012	0.633647	0.13914	0.665804	1.22837	1.96514	0.597904	0.467746	1.36015	0.272202	0.497583	0.0961732	0.498204	0.470091	0.0328754	0.0304805	0.0248083	0.372704	0.886611	0.20453	16.5545	15.4265	39.4933
2094	0.000167815	0.0396632	0.160645	0.0311698	0.00549492	0.0316259	0.000406018	0.0118126	0.00378093	0.00181991	0.0845848	0.128461	0.124332	0.00871899	0.120494	0.0183534	0.0223401	0.793741	0.538266	0.633248	1.0624	0.523042	7.43917	0.712393	1.42232	0.648386	0.899696	0.603548	0.133964	0.6608	1.19831	1.81787	0.500141	0.408009	1.22001	0.201335	0.441628	0.0839208	0.416583	0.434915	0.0325375	0.0298081	0.0244699	0.319339	0.71338	0.0990405	11.7795	11.6013	30.4484
2095	0.000162481	0.0391326	0.157874	0.0305354	0.00546647	0.0313835	0.000403268	0.0116534	0.00356369	0.00186531	0.0790228	0.119415	0.116155	0.00847927	0.088867	0.014285	0.0145895	1.24591	0.705568	0.614595	1.03521	0.473095	7.70459	0.625655	1.46936	0.589792	0.946952	0.58779	0.126998	0.653608	1.18025	1.67335	0.356349	0.333793	1.02168	0.137072	0.402771	0.0680684	0.291592	0.383417	0.0320197	0.0280831	0.0236932	0.232247	0.524666	0.213593	14.5257	14.6853	37.1577
2096	0.000160063	0.0390092	0.156446	0.030248	0.00548761	0.0314454	0.000403479	0.0116123	0.00322198	0.00190699	0.0748045	0.109872	0.108077	0.00833184	0.0796744	0.0154319	0.0122062	1.0495	0.73349	0.608577	1.0151	0.455756	8.03501	0.593975	1.52005	0.648402	0.957795	0.584477	0.125039	0.651315	1.17278	1.62097	0.385091	0.328407	0.879698	0.126146	0.395123	0.0615921	0.300654	0.364843	0.0315805	0.025615	0.0234586	0.26477	0.994793	0.189719	14.6095	13.6819	35.4867
2097	0.00015845	0.0388207	0.15375	0.0296363	0.00545105	0.0311027	0.000399587	0.01153	0.00289127	0.00194	0.0708396	0.102137	0.101169	0.00815861	0.0618952	0.0113827	0.0087189	0.915138	0.605483	0.59632	0.991513	0.416457	7.44488	0.539544	1.41177	0.649493	0.936635	0.566837	0.121952	0.64736	1.15311	1.55932	0.381734	0.343083	0.804301	0.117462	0.366293	0.0584007	0.317209	0.354108	0.0307317	0.0231364	0.0229179	0.30599	0.747223	0.152522	11.9595	12.0611	31.6777
2098	0.0001539	0.0383201	0.151198	0.0290262	0.00541807	0.0307998	0.000395563	0.011408	0.00258528	0.00196712	0.066805	0.0947829	0.0941322	0.00793584	0.0511868	0.00940616	0.00673113	0.858447	0.566904	0.581279	0.967905	0.38438	7.00936	0.496337	1.30994	0.55853	0.926373	0.550347	0.118117	0.641489	1.13564	1.50243	0.353309	0.326737	0.73534	0.105903	0.34339	0.0536714	0.291458	0.336871	0.029796	0.0206426	0.0222051	0.285272	0.615903	0.128558	12.3165	11.942	31.6145
2099	0.000149454	0.0378544	0.148172	0.0282772	0.00536681	0.0303931	0.000390713	0.0112578	0.00230461	0.00198742	0.0627214	0.0876208	0.087113	0.00770074	0.0457863	0.00790949	0.00532994	1.10333	0.663266	0.565773	0.946638	0.36249	7.3029	0.464037	1.36706	0.659693	0.945101	0.536475	0.114443	0.636299	1.12148	1.45084	0.326852	0.31662	0.688975	0.0990862	0.322347	0.0501141	0.267407	0.319824	0.0288004	0.018197	0.0214075	0.275934	0.635439	0.200213	13.2388	13.1472	33.4264
2100	0.000147217	0.0375366	0.147697	0.0281584	0.00539516	0.0305728	0.000392108	0.0112393	0.00205683	0.00199789	0.0604981	0.082327	0.0820533	0.00765317	0.0675493	0.0138265	0.00823999	1.56613	1.09303	0.562944	0.94357	0.391806	9.40583	0.494717	1.7609	0.880664	1.34948	0.552808	0.115566	0.636959	1.13393	1.49373	0.39512	0.33821	0.696468	0.126861	0.341701	0.0526287	0.345507	0.324697	0.0283919	0.0159619	0.0212075	0.383633	0.944459	0.36653	17.4158	17.6782	44.3266
2101	0.000149813	0.0378164	0.148783	0.0284253	0.00543863	0.0308499	0.00039493	0.0113587	0.00185571	0.00198981	0.0609548	0.0812707	0.0810486	0.00774862	0.103313	0.0224902	0.0153505	1.2027	1.02785	0.571085	0.950188	0.431496	10.2701	0.539902	1.91671	1.05817	1.62637	0.56811	0.119742	0.641405	1.14579	1.58234	0.615484	0.379851	0.784366	0.215812	0.368551	0.0621906	0.590674	0.35162	0.0283683	0.0145126	0.0215413	0.642332	1.2714	0.274977	16.1679	15.9807	41.644
2102	0.000151517	0.0379864	0.150369	0.0287074	0.00544074	0.0309467	0.000395926	0.0114447	0.00173414	0.00196681	0.0626858	0.0832502	0.0822958	0.00787569	0.150419	0.0281591	0.0264032	1.41082	1.1361	0.576112	0.961963	0.464859	10.6787	0.592173	2.02135	1.22729	1.88677	0.580174	0.122916	0.643811	1.15641	1.66981	0.741451	0.404065	0.908942	0.314343	0.388904	0.0719021	0.798636	0.380004	0.0284564	0.0138818	0.0216513	0.808794	0.761524	0.353633	16.7449	18.0076	44.7085
2103	0.000153277	0.0382748	0.152921	0.0292493	0.00547884	0.0312741	0.000399349	0.0115873	0.00172787	0.00193795	0.0654711	0.087028	0.0851197	0.00804241	0.223837	0.0395569	0.0458371	1.25664	1.10936	0.587392	0.979857	0.514798	11.0029	0.660312	2.06312	1.19267	2.07218	0.598221	0.127559	0.64756	1.17239	1.78081	0.930578	0.434078	1.04582	0.435689	0.421358	0.0820963	0.991035	0.415822	0.028958	0.0138393	0.0220616	0.923862	0.950578	0.283111	17.9417	17.6915	45.45
2104	0.000155794	0.0385557	0.154787	0.0295817	0.00546643	0.031297	0.000399523	0.0116721	0.00178271	0.00190798	0.0683568	0.0918142	0.0886239	0.00817155	0.254442	0.036595	0.053756	1.1242	0.946732	0.593473	0.994843	0.527722	9.84597	0.702744	1.86295	1.17747	1.71194	0.599813	0.130251	0.648928	1.17521	1.84909	0.929919	0.463242	1.18539	0.492725	0.429464	0.0911756	0.9934	0.446414	0.0293297	0.014228	0.0222631	0.879488	0.718522	0.254207	15.703	16.0065	40.3847
2105	0.000156772	0.0386889	0.157002	0.0300198	0.0054965	0.0316036	0.000402875	0.0117689	0.00186058	0.00188704	0.0708745	0.096183	0.0919945	0.00831875	0.331466	0.0447816	0.0656578	1.67147	1.2731	0.601152	1.01418	0.57541	11.2238	0.77508	2.12808	1.26898	2.09711	0.621696	0.133435	0.65164	1.19355	1.93233	0.872348	0.479235	1.297	0.503398	0.458984	0.096402	0.919118	0.471351	0.0299484	0.0148247	0.0225588	0.81014	0.739999	0.399919	20.186	20.6589	51.1472
2106	0.000161339	0.0392493	0.159466	0.0305936	0.00554294	0.0319486	0.00040685	0.0119332	0.00196508	0.00187092	0.074289	0.101486	0.0967866	0.00851205	0.375567	0.0497778	0.0739902	1.14432	1.03093	0.614939	1.03246	0.615569	10.8589	0.834595	2.03523	1.17951	1.93071	0.634486	0.138125	0.656426	1.20433	2.01855	1.06429	0.525015	1.41108	0.553334	0.485896	0.10666	1.05537	0.503691	0.0306532	0.0157588	0.0232589	0.895373	1.13939	0.233844	17.2478	16.5014	42.7407
2107	0.000162782	0.0393714	0.160106	0.0306622	0.00549622	0.0317297	0.000405034	0.0119628	0.00206956	0.00186015	0.0764036	0.106232	0.100764	0.00857542	0.311554	0.0343718	0.0588534	0.965867	0.760407	0.614276	1.04007	0.582047	8.72462	0.813189	1.65566	0.889604	1.34446	0.618905	0.137357	0.654629	1.19297	2.00362	0.822393	0.529923	1.47366	0.475098	0.46261	0.107562	0.845095	0.509161	0.0309157	0.0167782	0.0233597	0.653462	0.534965	0.176542	13.9768	14.4048	36.4808
2108	0.000160778	0.0392388	0.160555	0.0307195	0.00550808	0.0318707	0.000406722	0.0119686	0.00215758	0.0018655	0.0764637	0.107769	0.102385	0.00858429	0.306367	0.0352371	0.0542293	1.47701	1.00453	0.613528	1.04524	0.58711	9.67288	0.818714	1.82985	0.932681	1.48935	0.62739	0.136147	0.653678	1.19854	1.97321	0.633605	0.478988	1.41729	0.376232	0.466165	0.0982696	0.614422	0.486126	0.031201	0.0175958	0.0233842	0.453456	0.591012	0.307368	18.5142	18.275	45.3817
2109	0.000162868	0.0396126	0.161653	0.0310113	0.00555826	0.0322057	0.000410574	0.0120663	0.00224576	0.00187645	0.0772964	0.10901	0.104431	0.00868295	0.318555	0.0403371	0.0573191	1.3849	1.06438	0.621718	1.05252	0.614184	10.5664	0.848707	1.99215	1.13112	1.62794	0.64096	0.138303	0.656923	1.20768	1.98682	0.73813	0.493321	1.37636	0.373171	0.485257	0.0985436	0.679322	0.482216	0.0315952	0.0183972	0.0238566	0.514118	1.10279	0.293983	18.1707	17.6636	44.8003
[truncated: 7 more columns]

## Sheet: Herring collapse
EwEVersion	6.5.14040.0 (compiled 7/7/2016)
Data	Biomass
Year	Sea Otters	Gray whales	Humpback whales	Minke whales	Blue whales	Fin whales	Sei whales	Sperm whales	Resident orcas	Transient orcas	Small odontocetes	Seals	Sea lions	Seabirds	Transient salmon	Coho salmon	Chinook salmon	Small squid	Large squid	Ratfish	Dogfish	Pollock	Forage fish	Hake	Eulachon	Juvenile herring	Adult herring	POP	Inshore rockfish	Piscivorous rockfish	Planktivorous rockfish	Arrowtooth flounder	Flatfish	Juvenile halibut	Adult halibut	Pacific cod	Sablefish	Lingcod	Shallowwater benthic fish	Small demersal elasmobranchs	Large demersal sharks	Salmon sharks	Blue sharks	Large crabs	Small crabs	Commercial shrimp	Epifaunal invertebrates	Infaunal carnivorous invertebrates	Infaunal detritivorous invertebrates
2010	9.99774e-05	0.0299981	0.149326	0.029886	0.0063537	0.0339441	0.000419141	0.00999895	0.00315749	0.00172876	0.0690833	0.0893657	0.0895348	0.00734918	0.201594	0.0228675	0.0321114	1.05462	0.757997	0.516708	0.907518	0.483888	8.3288	0.733948	1.59781	0.900895	0.709494	0.620367	0.0998059	0.659836	1.33966	1.74133	0.493229	0.355329	0.897009	0.248284	0.386153	0.0695097	0.503785	0.299703	0.0250107	0.0199878	0.01998	0.456935	0.647785	0.189776	13.7169	13.6032	35.1228
2011	0.000100235	0.0300497	0.147737	0.0296624	0.00636988	0.0339794	0.00041946	0.0100101	0.00314068	0.00173387	0.0660281	0.0871475	0.0879743	0.00731924	0.211061	0.0248407	0.0328041	1.39072	0.944806	0.518529	0.907632	0.489337	9.10936	0.726011	1.69126	0.749918	0.462378	0.629184	0.100091	0.660937	1.34466	1.74493	0.512984	0.361222	0.896478	0.248824	0.394408	0.0683967	0.517412	0.302794	0.0251606	0.0199031	0.0199738	0.496789	0.721107	0.296504	15.9111	16.1075	40.5898
2012	0.00010254	0.0303366	0.147662	0.0298288	0.00644033	0.0343807	0.000423801	0.010107	0.00314962	0.00173682	0.0640482	0.0855974	0.0875817	0.00738134	0.267322	0.0356387	0.043523	1.57251	1.16765	0.527983	0.916483	0.535571	10.6481	0.764	1.95418	0.553033	0.39844	0.655165	0.102517	0.665929	1.3647	1.81093	0.650217	0.396355	0.939647	0.298163	0.426632	0.0706598	0.662804	0.32132	0.025648	0.0199734	0.0203693	0.662843	1.00535	0.354046	17.7174	17.729	44.9775
2013	0.000106464	0.0307496	0.14764	0.0300515	0.00650675	0.0347392	0.000427999	0.0102359	0.00322211	0.00173252	0.0629417	0.0858223	0.0889498	0.00747209	0.30901	0.0414947	0.0537558	1.32591	1.05424	0.539418	0.927887	0.575537	10.6	0.789339	1.93122	0.55568	0.308276	0.676099	0.105142	0.670998	1.37942	1.88574	0.81641	0.444169	1.02805	0.367277	0.454975	0.0751908	0.853084	0.349047	0.0262531	0.0205075	0.0209214	0.821639	0.963671	0.279958	15.8308	15.8226	40.9275
2014	0.000109006	0.0310193	0.14702	0.0301286	0.0065537	0.0349775	0.000431042	0.0103306	0.00333184	0.00172496	0.0615913	0.0867867	0.0906831	0.00752545	0.329275	0.0415898	0.0576036	1.42109	1.04592	0.547529	0.93964	0.599902	10.1979	0.797931	1.85918	0.426945	0.313533	0.693494	0.106394	0.673738	1.39128	1.93803	0.806059	0.469809	1.12119	0.392822	0.47339	0.0763588	0.855709	0.372479	0.0268638	0.0213446	0.0213185	0.771316	0.665826	0.304153	15.9763	16.361	41.3322
2015	0.000111678	0.0313418	0.147522	0.0304574	0.00664084	0.0355066	0.000437196	0.0104625	0.00347052	0.00171729	0.0607979	0.0879874	0.0928934	0.00763038	0.402776	0.0529113	0.06967	1.84685	1.34181	0.559667	0.957451	0.664472	11.6947	0.853557	2.13556	0.469927	0.262005	0.72856	0.109079	0.679128	1.41862	2.0212	0.840223	0.496636	1.21346	0.429488	0.51441	0.0783959	0.877323	0.396885	0.0277249	0.0224131	0.0219358	0.774702	0.813312	0.420693	19.5173	19.7863	49.176
2016	0.000117027	0.0318955	0.148421	0.0309196	0.00673381	0.0360497	0.000443793	0.0106429	0.00365652	0.00170619	0.0611254	0.0904067	0.096756	0.00778355	0.452692	0.0594505	0.079303	1.44032	1.1786	0.575876	0.976782	0.725676	11.722	0.897419	2.1333	0.430029	0.262397	0.757787	0.112735	0.68611	1.44035	2.11463	1.02303	0.545666	1.3338	0.499475	0.554524	0.0846018	1.04231	0.429879	0.028717	0.0239522	0.022842	0.875872	1.07745	0.297506	17.4605	17.0924	44.0955
2017	0.000120733	0.0322262	0.147549	0.0309524	0.00676894	0.0361903	0.000446266	0.0107425	0.0038522	0.00169562	0.0604862	0.0927781	0.100282	0.00783484	0.397023	0.046654	0.068258	1.18184	0.888437	0.583443	0.988686	0.712922	9.68454	0.862175	1.76718	0.351315	0.224583	0.763218	0.113078	0.68796	1.44186	2.12434	0.888986	0.547424	1.42961	0.468022	0.552213	0.0851719	0.91957	0.446634	0.0294235	0.0256915	0.0233582	0.700426	0.623284	0.215684	14.3501	14.4735	37.1095
2018	0.000121305	0.0323275	0.145853	0.0307346	0.00679708	0.0362553	0.000447388	0.010777	0.00401498	0.00169305	0.0584976	0.093006	0.101612	0.00776978	0.326565	0.0372774	0.0531712	1.12483	0.759913	0.584848	0.991863	0.677689	8.57504	0.802647	1.54045	0.258706	0.169727	0.760521	0.111326	0.687269	1.43686	2.05772	0.65908	0.475556	1.40808	0.370777	0.534159	0.0776804	0.644478	0.431884	0.0298574	0.0271528	0.0235769	0.448821	0.519041	0.178903	14.5263	13.8607	35.7019
2019	0.000121366	0.0323867	0.143781	0.0303914	0.00682629	0.0363289	0.000448495	0.0107752	0.00411629	0.00169755	0.0557106	0.0906654	0.100673	0.00767209	0.281673	0.0332812	0.0436597	1.43789	0.875471	0.583671	0.991133	0.654536	8.87626	0.755395	1.59339	0.231985	0.141856	0.761848	0.109142	0.687155	1.43534	1.96297	0.53012	0.413062	1.29945	0.291547	0.517267	0.0688791	0.491262	0.40164	0.0301121	0.0280891	0.0236486	0.340946	0.619919	0.265727	15.5895	15.2707	38.0719
2020	0.000122432	0.0325323	0.14213	0.0301677	0.0068653	0.036426	0.000449798	0.0108162	0.00417688	0.00170242	0.0534819	0.0875481	0.0992645	0.00759473	0.245385	0.0313936	0.0378336	0.983004	0.712211	0.584926	0.987522	0.633772	8.31162	0.708613	1.47285	0.1651	0.102258	0.757234	0.108263	0.68814	1.42846	1.90065	0.531349	0.390117	1.19041	0.259526	0.505706	0.0636063	0.485166	0.384598	0.0302594	0.0286449	0.0239023	0.3359	0.872162	0.147543	13.3523	12.4238	32.7339
2021	0.000121271	0.0323439	0.137939	0.029346	0.00681917	0.0359492	0.000445853	0.0107334	0.00415018	0.00170722	0.0497141	0.0829515	0.0957937	0.00739934	0.182693	0.0214827	0.0264369	1.17737	0.648257	0.573379	0.975119	0.575466	7.57472	0.611529	1.3498	0.13936	0.0873429	0.733505	0.103688	0.684205	1.40716	1.76739	0.398419	0.352867	1.06591	0.201432	0.454169	0.0552428	0.380137	0.351454	0.0299277	0.0286811	0.023498	0.265708	0.479297	0.173107	11.9349	12.3046	31.1883
2022	0.000119391	0.0320812	0.136613	0.0291377	0.00687104	0.036191	0.000448215	0.0107216	0.00403862	0.00171085	0.0469762	0.0778308	0.0916301	0.00729964	0.197774	0.0280647	0.0278816	1.50734	0.967462	0.56965	0.972806	0.587586	8.95213	0.613713	1.58535	0.116729	0.0710768	0.747253	0.102662	0.68439	1.41724	1.73792	0.372839	0.337636	0.942738	0.186887	0.462654	0.0503915	0.356096	0.329818	0.0298948	0.0280611	0.0234691	0.252851	0.674079	0.300777	16.452	16.2011	40.7717
2023	0.00012143	0.0323253	0.135755	0.0290799	0.00693005	0.0364629	0.000451245	0.0107989	0.00394121	0.00170506	0.0453305	0.0741231	0.0892589	0.00728405	0.219454	0.0325448	0.031944	1.36411	0.96075	0.574399	0.975339	0.610292	9.70808	0.625764	1.73903	0.132692	0.0721886	0.761873	0.10396	0.688323	1.42703	1.75737	0.487463	0.384683	0.906013	0.227337	0.477292	0.0517867	0.472863	0.33439	0.0299582	0.0275396	0.0237879	0.359472	1.08179	0.285806	15.2915	14.9256	38.4074
2024	0.000123398	0.0324911	0.134905	0.0290399	0.00697811	0.0366705	0.000453701	0.0108716	0.0039014	0.00169098	0.0440371	0.0719951	0.0882263	0.00728796	0.238031	0.0345925	0.0369759	1.31155	0.939167	0.57762	0.980277	0.625341	9.65305	0.633686	1.74135	0.110912	0.0735679	0.774163	0.104861	0.691065	1.43533	1.78738	0.573616	0.420401	0.924436	0.268046	0.487733	0.0538351	0.590253	0.343153	0.0300104	0.0274031	0.024036	0.458001	0.801851	0.265346	14.4635	14.753	38.2248
2025	0.000123896	0.0326071	0.133502	0.0288609	0.00700683	0.0367253	0.00045448	0.0109218	0.00390867	0.00167182	0.0426424	0.0705367	0.0874782	0.0072352	0.233692	0.032024	0.037154	1.06276	0.766213	0.578652	0.982936	0.617351	8.65318	0.618846	1.55107	0.106119	0.0591028	0.773771	0.104662	0.691636	1.43432	1.78943	0.602078	0.421642	0.952626	0.288781	0.483421	0.0538181	0.607694	0.345588	0.0299893	0.0275327	0.0241649	0.454987	0.677414	0.182932	13.3787	12.9694	33.8969
2026	0.000123164	0.0325434	0.131515	0.0285042	0.00701917	0.0366921	0.000454419	0.0109157	0.00391074	0.00165238	0.0407607	0.068637	0.085888	0.00714289	0.235782	0.0305019	0.0361769	1.46578	0.904366	0.575322	0.986081	0.612474	8.82814	0.608262	1.58892	0.0950547	0.0638851	0.776797	0.103427	0.691236	1.43752	1.76862	0.526402	0.405616	0.968753	0.279984	0.474417	0.0517473	0.529556	0.338065	0.0298966	0.0276085	0.0240381	0.400602	0.547529	0.292051	14.7767	14.9744	37.3473
2027	0.000124004	0.0326434	0.13141	0.0286111	0.00709788	0.0371164	0.000459087	0.0110063	0.00393716	0.00163033	0.0399435	0.0673168	0.0852821	0.00715876	0.294434	0.0413917	0.0456259	1.5441	1.10339	0.580983	0.997736	0.66067	10.175	0.64626	1.82753	0.102602	0.0547438	0.802802	0.105307	0.69536	1.45833	1.81504	0.596879	0.408847	1.00447	0.318309	0.502698	0.053152	0.60076	0.343552	0.0301978	0.0277991	0.0244419	0.467593	0.876399	0.326376	17.3214	16.9218	42.9908
2028	0.000127207	0.0329659	0.131121	0.0287018	0.00716073	0.0374276	0.000462898	0.0111183	0.00402112	0.00160181	0.0394976	0.0670736	0.0861207	0.00720492	0.330262	0.0440798	0.0528527	1.4142	1.02917	0.588486	1.01052	0.694601	10.3135	0.672243	1.87032	0.109758	0.0651015	0.821365	0.107304	0.699913	1.47225	1.86019	0.713601	0.425795	1.08196	0.375277	0.521828	0.056496	0.742017	0.357291	0.0305241	0.0285142	0.024939	0.585637	0.918728	0.297654	15.4431	15.4599	39.6694
2029	0.000129204	0.0331714	0.130738	0.0287684	0.00721657	0.0376938	0.000466223	0.0112154	0.00414571	0.00157075	0.0391242	0.06752	0.0875534	0.00723671	0.350918	0.0445837	0.0567847	1.35299	0.981521	0.593853	1.02398	0.715159	9.91044	0.689946	1.79956	0.102291	0.0621735	0.836144	0.108586	0.702726	1.48379	1.89636	0.734642	0.42823	1.15339	0.402064	0.534802	0.0583305	0.782028	0.36825	0.0308781	0.0296069	0.0253655	0.601453	0.706469	0.270464	15.3551	15.3888	39.5696
2030	0.000130695	0.0333622	0.130136	0.0287641	0.00726749	0.0379252	0.000469181	0.0112959	0.0042863	0.00154059	0.038634	0.0679541	0.0888842	0.00724478	0.359584	0.0438257	0.0568586	1.40872	0.976427	0.598082	1.03703	0.727422	9.72981	0.702467	1.76898	0.10911	0.0627323	0.848973	0.109426	0.705077	1.49426	1.91471	0.714056	0.431728	1.19782	0.40732	0.542226	0.0588627	0.746389	0.373802	0.0312239	0.0308685	0.0257298	0.566997	0.684052	0.282019	15.7381	15.5488	39.4943
2031	0.000132448	0.0335639	0.129667	0.0287865	0.00732563	0.038198	0.000472536	0.0113814	0.00443247	0.00151244	0.0382296	0.0683032	0.0902075	0.00725609	0.366791	0.0443884	0.0567018	1.38538	0.971053	0.602631	1.05003	0.741722	9.73705	0.715799	1.76767	0.101583	0.0621965	0.862479	0.11042	0.707832	1.50519	1.93082	0.706462	0.441769	1.22542	0.40771	0.551067	0.0594464	0.726555	0.377973	0.031585	0.0322112	0.0261482	0.548749	0.743093	0.270886	15.7972	15.4715	39.5959
2032	0.000134168	0.0337614	0.128973	0.0287489	0.00737481	0.0384057	0.00047526	0.0114558	0.00457549	0.001486	0.0377673	0.0685188	0.0914148	0.00725545	0.35847	0.0425992	0.0543757	1.35647	0.933022	0.605745	1.06147	0.74385	9.53459	0.718735	1.73247	0.104109	0.059644	0.871233	0.110964	0.71002	1.51269	1.93226	0.687953	0.448846	1.24313	0.398825	0.55248	0.0596926	0.701122	0.379134	0.0318768	0.0335816	0.026515	0.520329	0.722694	0.260244	15.2881	15.072	38.5621
2033	0.00013542	0.0339219	0.128339	0.0287184	0.00742656	0.0386337	0.000478162	0.0115248	0.00470865	0.0014616	0.0372963	0.068556	0.0923918	0.00725177	0.353649	0.0423123	0.0528395	1.41486	0.959467	0.608047	1.07272	0.747846	9.60065	0.72388	1.74553	0.097685	0.0601141	0.881128	0.111403	0.712043	1.52146	1.92995	0.660042	0.449715	1.24831	0.385618	0.554785	0.059555	0.668814	0.377101	0.0321485	0.0348829	0.0268547	0.485272	0.708826	0.27489	15.7284	15.5473	39.5899
2034	0.000136837	0.0341177	0.127634	0.0286724	0.00747545	0.0388281	0.000480685	0.0115957	0.00483295	0.00143854	0.0368461	0.0684696	0.0932418	0.0072398	0.338481	0.0407251	0.0500915	1.26944	0.881316	0.61029	1.08209	0.744289	9.31382	0.719388	1.68904	0.0943096	0.0540709	0.885695	0.111763	0.713922	1.52617	1.91961	0.656579	0.452255	1.24246	0.375945	0.552768	0.0594737	0.654606	0.373935	0.0323571	0.0361116	0.0272009	0.461444	0.755301	0.230887	14.9772	14.5254	37.4539
2035	0.000137587	0.0342317	0.126789	0.0285775	0.00751722	0.0389951	0.00048303	0.0116435	0.00493431	0.00141722	0.0362506	0.0681116	0.093629	0.00722359	0.332844	0.0403482	0.048656	1.55241	1.0021	0.61027	1.09212	0.745802	9.67539	0.720506	1.76745	0.0938444	0.0578109	0.893669	0.111693	0.715371	1.53447	1.90373	0.611207	0.45256	1.22912	0.359553	0.549839	0.0588996	0.616264	0.366978	0.0325199	0.0371537	0.0274119	0.430899	0.675196	0.312847	15.942	16.1315	40.3934
2036	0.000139414	0.0344788	0.127022	0.0287789	0.00760009	0.039441	0.000488292	0.0117585	0.00504827	0.00139582	0.036224	0.0681907	0.0947352	0.00727492	0.36813	0.0481879	0.05512	1.54873	1.10851	0.616512	1.10749	0.785167	10.5967	0.753864	1.93552	0.0974668	0.0543461	0.916696	0.113677	0.71958	1.55345	1.93665	0.679516	0.469651	1.23638	0.386404	0.572658	0.0609939	0.68549	0.370282	0.0329363	0.0382244	0.0279808	0.477699	0.899685	0.317907	17.3888	17.1028	43.5297
2037	0.00014239	0.03482	0.126642	0.0288416	0.00765133	0.0396537	0.000491295	0.0118615	0.00518775	0.00137282	0.0361715	0.068728	0.0964075	0.00730566	0.351427	0.0444089	0.053824	1.23707	0.899047	0.621321	1.11914	0.783415	9.78637	0.749686	1.79209	0.0952291	0.0553898	0.9205	0.114713	0.722403	1.55792	1.94387	0.735945	0.488677	1.26582	0.406475	0.572263	0.0633552	0.746617	0.374992	0.0332045	0.0395632	0.0284635	0.509174	0.839166	0.227105	14.5735	14.3304	37.1269
2038	0.00014252	0.0348837	0.125279	0.0286201	0.0076638	0.0395979	0.000491339	0.0118859	0.00530159	0.00135237	0.0355496	0.0687461	0.0969523	0.0072452	0.299315	0.0358703	0.0446421	1.15539	0.757844	0.617725	1.12412	0.744029	8.5668	0.709377	1.56335	0.0781087	0.0496172	0.906658	0.113228	0.72113	1.55086	1.89428	0.618775	0.458527	1.25429	0.363116	0.545243	0.0613359	0.623871	0.363362	0.0331809	0.0406807	0.0285096	0.40395	0.554414	0.187013	13.6507	13.4364	34.7248
2039	0.000141301	0.0348322	0.123818	0.0283277	0.00768359	0.0395927	0.000491531	0.0118744	0.00534192	0.00133651	0.0345797	0.0675892	0.0957907	0.00714468	0.267149	0.0326653	0.0374104	1.34052	0.817489	0.611516	1.12639	0.716041	8.55118	0.6807	1.55369	0.0734651	0.0433489	0.897741	0.111396	0.719675	1.54791	1.82806	0.512503	0.41089	1.18836	0.31162	0.523613	0.0573013	0.495007	0.341331	0.0330309	0.0411009	0.0283924	0.313888	0.577835	0.234613	14.9562	14.4956	36.7347
2040	0.000141039	0.0348715	0.122091	0.0279759	0.00769609	0.0394861	0.000490558	0.0118731	0.00530349	0.00132216	0.0335849	0.0657604	0.0938868	0.00702442	0.225584	0.0281707	0.0296885	0.955154	0.638771	0.60584	1.12276	0.676284	7.76502	0.633667	1.39375	0.0561616	0.0342552	0.876636	0.109839	0.718426	1.53428	1.75851	0.488624	0.381325	1.10972	0.279853	0.496708	0.054114	0.45565	0.323754	0.032677	0.0408935	0.0283297	0.288786	0.75377	0.132201	12.6334	11.681	30.8538
2041	0.000138358	0.0345395	0.118507	0.0271217	0.00762178	0.0388027	0.000484172	0.0117383	0.00509882	0.00130945	0.0316599	0.0626191	0.0898775	0.00679412	0.1655	0.0189182	0.0187624	1.08422	0.558976	0.586712	1.10885	0.608618	6.97042	0.549034	1.24643	0.0456369	0.0289163	0.832582	0.104856	0.712368	1.50585	1.62632	0.355728	0.3329	1.00027	0.217061	0.43695	0.0477306	0.337803	0.291702	0.0318132	0.0398439	0.0275605	0.216001	0.457376	0.131579	11.3272	11.3018	29.3166
2042	0.000134955	0.0340778	0.11679	0.0267019	0.00763628	0.0387731	0.000483366	0.0116491	0.00467108	0.00129719	0.030169	0.0588886	0.0849471	0.00663584	0.167917	0.0221513	0.016518	1.44394	0.844682	0.573377	1.10374	0.601327	8.02966	0.539255	1.42774	0.0398641	0.0241841	0.828902	0.102787	0.70975	1.50721	1.57397	0.309065	0.30449	0.883745	0.191605	0.428975	0.0435333	0.292696	0.267214	0.0311849	0.0376681	0.0271052	0.191947	0.596789	0.267452	15.1825	14.8305	37.4871
2043	0.000135431	0.034149	0.115736	0.0265032	0.00767424	0.038872	0.000484204	0.0116794	0.00422177	0.00127895	0.0292669	0.0559506	0.0815702	0.00656716	0.182346	0.0254891	0.0171165	1.22404	0.826997	0.571039	1.10382	0.610634	8.64129	0.543354	1.54495	0.0415969	0.0231128	0.831291	0.103552	0.711473	1.51063	1.57709	0.386651	0.334043	0.839056	0.220386	0.433795	0.0445341	0.373997	0.266181	0.0307045	0.0354235	0.027149	0.266465	1.02765	0.235794	14.1707	13.5306	35.2318
2044	0.000135527	0.0341114	0.113867	0.0261145	0.00766118	0.0386196	0.000481489	0.0116656	0.00381889	0.00125545	0.0281988	0.0536869	0.0789762	0.00646789	0.169004	0.0218796	0.0155076	0.952965	0.634682	0.563474	1.09884	0.586333	7.72994	0.517091	1.37961	0.0322511	0.0211101	0.813678	0.102675	0.710109	1.49853	1.55715	0.4176	0.350323	0.826668	0.232973	0.417069	0.0449083	0.42944	0.264358	0.0299336	0.0337068	0.0268729	0.31552	0.695644	0.146441	11.3282	11.2208	30.1259
2045	0.000132196	0.0337537	0.111254	0.0255007	0.0076111	0.0381459	0.000476327	0.0115625	0.00344579	0.00123069	0.0267132	0.0511897	0.0755901	0.00628726	0.151246	0.0178438	0.0127586	1.07951	0.613375	0.548573	1.0902	0.553704	7.18871	0.482404	1.27185	0.0283594	0.017371	0.788012	0.0997301	0.705016	1.48323	1.503	0.355886	0.326434	0.792464	0.213128	0.389805	0.0420408	0.361245	0.249535	0.0289997	0.0320357	0.0261586	0.261243	0.447101	0.160504	11.9164	11.7814	30.728
2046	0.000129249	0.0334317	0.109207	0.025007	0.00759815	0.0379171	0.000473218	0.0114796	0.00310389	0.00120485	0.0253956	0.0484777	0.0718908	0.00612227	0.152091	0.0180283	0.0119019	1.13139	0.676917	0.537284	1.08437	0.5419	7.36784	0.468636	1.29181	0.0238021	0.0149522	0.775001	0.0981116	0.702058	1.4772	1.47054	0.336378	0.310927	0.756314	0.205661	0.378712	0.0400652	0.327879	0.236966	0.028182	0.0301447	0.0256435	0.240684	0.589958	0.184599	13.0781	12.3533	32.0339
2047	0.000127878	0.0332503	0.107543	0.0246206	0.00759888	0.0377951	0.000471497	0.0114366	0.00279723	0.00117559	0.0243044	0.0460418	0.0687691	0.0060141	0.172264	0.0203569	0.0133086	1.37387	0.832138	0.529772	1.08423	0.550663	8.18169	0.473401	1.4443	0.0249391	0.0148025	0.774422	0.0977924	0.70156	1.48027	1.46726	0.354199	0.314549	0.753346	0.21922	0.378702	0.040172	0.356263	0.232574	0.0274972	0.0283648	0.0253247	0.28199	0.726156	0.271629	13.8829	13.7519	35.0966
2048	0.000128465	0.0332685	0.107722	0.0247562	0.00767518	0.038217	0.000475969	0.0115167	0.00256521	0.0011408	0.024029	0.0449136	0.0677133	0.00605334	0.272127	0.0361088	0.0254982	1.93414	1.32248	0.532726	1.10149	0.62573	10.7987	0.530192	1.93744	0.029883	0.0172859	0.809131	0.100788	0.706315	1.51126	1.54543	0.467171	0.341019	0.809006	0.293478	0.415559	0.0445219	0.51171	0.243122	0.0274341	0.0272438	0.0256043	0.440098	0.945507	0.45803	18.1786	18.8484	46.9022
2049	0.000133021	0.033734	0.108428	0.0251193	0.00776149	0.0386624	0.000481416	0.0117024	0.0025295	0.00109748	0.0244641	0.0456182	0.0695631	0.00616615	0.373026	0.0493994	0.0463302	1.25017	1.06176	0.544422	1.12313	0.698511	10.9175	0.575794	1.96169	0.0323168	0.0170342	0.834312	0.105172	0.713296	1.53295	1.64834	0.742591	0.390867	0.920402	0.442005	0.452984	0.0524687	0.841965	0.266931	0.027743	0.0275983	0.0264309	0.712982	1.22959	0.255453	15.295	14.8337	38.9233
2050	0.00013498	0.0338347	0.107947	0.0251551	0.00776079	0.0386275	0.000482545	0.0117779	0.00260471	0.00105228	0.0245191	0.0468845	0.0718394	0.00622534	0.413963	0.0464174	0.0595	1.63112	1.10656	0.546934	1.14411	0.728052	10.2146	0.602397	1.88871	0.0370456	0.0234474	0.846865	0.106482	0.714638	1.54699	1.7066	0.705296	0.420601	1.0336	0.493401	0.464944	0.0565762	0.866723	0.283705	0.0278998	0.0288877	0.0266626	0.717324	0.490529	0.371779	14.7969	16.2089	39.4823
2051	0.00013655	0.0340096	0.108923	0.0255762	0.00785989	0.0392019	0.000489346	0.011943	0.00274072	0.00101069	0.0250963	0.0486725	0.0750813	0.00633707	0.529419	0.0620974	0.0803082	1.61877	1.24388	0.557444	1.17307	0.815363	11.3717	0.669418	2.07871	0.0402893	0.021372	0.885357	0.110384	0.719631	1.5802	1.81213	0.79081	0.448798	1.14441	0.561064	0.511196	0.0617217	0.915663	0.304565	0.0285189	0.030784	0.0274641	0.747796	0.750787	0.344328	18.71	18.3163	46.3999
2052	0.000140274	0.0344	0.108285	0.0255789	0.00787312	0.039148	0.00048983	0.0120434	0.00290506	0.000971161	0.0253774	0.0505246	0.0785728	0.00636558	0.467337	0.0466955	0.0709749	0.883572	0.699101	0.562497	1.18875	0.797811	8.71032	0.650393	1.58546	0.0390381	0.0216301	0.872744	0.11132	0.720841	1.57269	1.82951	0.830884	0.471454	1.25041	0.567137	0.503323	0.0654685	0.895378	0.319172	0.0287254	0.0332167	0.0280103	0.690709	0.745575	0.132224	11.8852	11.2417	29.8489
2053	0.000137728	0.0340233	0.105425	0.0249211	0.0077677	0.038346	0.000482933	0.0119263	0.00303488	0.000940435	0.024599	0.0509254	0.0795191	0.00620525	0.331409	0.0276452	0.0463829	0.936821	0.501472	0.547207	1.188	0.713198	6.58313	0.564938	1.1797	0.0248317	0.0184744	0.823349	0.106291	0.712971	1.54181	1.71394	0.464903	0.395715	1.23643	0.407083	0.442287	0.0587564	0.492032	0.297514	0.0283306	0.0351598	0.0275118	0.333726	0.249505	0.0885394	10.8692	10.7145	28.2604
2054	0.000133681	0.0335027	0.103288	0.0243621	0.00773969	0.0380474	0.000479337	0.0117692	0.00310145	0.000918812	0.0235834	0.0494266	0.0778379	0.00601459	0.273699	0.0245793	0.0345496	1.23283	0.638513	0.531203	1.18196	0.671185	6.90754	0.52897	1.20852	0.0230368	0.012806	0.800469	0.102246	0.707803	1.52984	1.59103	0.305085	0.295067	1.08038	0.284525	0.413781	0.0498294	0.287354	0.257122	0.0277783	0.0359639	0.0269833	0.177769	0.346083	0.170299	14.1074	12.8407	32.599
2055	0.000132836	0.0334037	0.101888	0.0240181	0.00775322	0.0380086	0.000478651	0.0117125	0.00311317	0.000898886	0.0228654	0.0473888	0.0757031	0.00591341	0.269387	0.0268361	0.032416	1.46916	0.853979	0.524082	1.18193	0.669667	8.1526	0.529262	1.43954	0.0225464	0.0141915	0.798293	0.101516	0.707875	1.53184	1.54229	0.307162	0.28425	0.955723	0.257301	0.41009	0.0467753	0.283636	0.23979	0.0273182	0.0359123	0.0268831	0.192443	0.808921	0.284266	15.147	14.4551	36.1911
2056	0.000134928	0.0335293	0.10203	0.0241497	0.00782759	0.038401	0.000482993	0.0117889	0.00313106	0.000876356	0.0227893	0.0463393	0.0752443	0.00595678	0.341048	0.0394878	0.0447613	1.76164	1.19593	0.526232	1.19683	0.728097	10.3511	0.576271	1.85992	0.0266467	0.014577	0.826361	0.104318	0.712847	1.55658	1.59478	0.415602	0.335722	0.934261	0.309021	0.440381	0.0506077	0.427766	0.246469	0.0272466	0.0358713	0.0272944	0.325858	1.11042	0.400253	17.1148	17.5426	44.5449
2057	0.00013914	0.0339501	0.102525	0.0244464	0.0079044	0.0387903	0.000487789	0.0119416	0.00322173	0.000849288	0.0231672	0.0467832	0.0771069	0.0060515	0.400162	0.047644	0.0592385	1.31672	1.03093	0.533933	1.21518	0.78062	10.5747	0.614707	1.91588	0.0286315	0.0159586	0.847411	0.107858	0.718439	1.57467	1.67185	0.625772	0.408347	0.9753	0.411023	0.470033	0.0575143	0.682199	0.263444	0.0273741	0.0367969	0.0280204	0.529362	1.12071	0.271498	15.3007	15.1617	39.6201
2058	0.000140653	0.0341319	0.101883	0.0244246	0.00790383	0.0387049	0.000487768	0.0119976	0.00334916	0.000821395	0.0232046	0.0476357	0.0790964	0.00606689	0.370499	0.0392468	0.057028	1.15053	0.800128	0.533683	1.22675	0.765202	8.93722	0.608254	1.63723	0.0269665	0.0166728	0.841421	0.108152	0.718159	1.57314	1.68997	0.639442	0.457504	1.01489	0.432173	0.465052	0.060172	0.712418	0.271328	0.0272595	0.0383078	0.0282073	0.528936	0.581277	0.209705	12.9554	13.182	33.9718
2059	0.000139502	0.0340895	0.101313	0.0243772	0.00792371	0.0387545	0.000488555	0.0120134	0.00347332	0.000797102	0.0230754	0.0481446	0.0802219	0.006042	0.361344	0.0381442	0.0538891	1.37992	0.881437	0.531024	1.2385	0.761202	8.86603	0.613917	1.61587	0.0260884	0.0157603	0.843268	0.107938	0.717015	1.57955	1.69441	0.56192	0.460578	1.03678	0.406819	0.465529	0.0598617	0.588083	0.270006	0.0271855	0.039628	0.0282336	0.419465	0.505743	0.26106	15.2169	14.9698	37.9792
2060	0.000139958	0.0342467	0.1008	0.0243452	0.0079568	0.0388503	0.000489797	0.012055	0.0035906	0.000775184	0.0230085	0.0484249	0.0811578	0.0060217	0.350088	0.0374662	0.0506955	1.21827	0.817865	0.530881	1.24828	0.758318	8.77048	0.615822	1.59158	0.0255591	0.0146846	0.842977	0.108383	0.717658	1.58286	1.69331	0.574361	0.444741	1.07323	0.397698	0.466828	0.0604625	0.563182	0.269103	0.0271141	0.0407637	0.0284435	0.399082	0.737471	0.216969	14.5579	13.7523	35.4575
2061	0.000139999	0.0342954	0.0998763	0.0241914	0.00796153	0.0387773	0.000489386	0.0120558	0.00368803	0.000755041	0.0227677	0.0484582	0.0816202	0.00598251	0.322936	0.0337083	0.0457777	1.30145	0.80833	0.526759	1.25492	0.740958	8.57859	0.60555	1.56127	0.024174	0.0150036	0.836248	0.107749	0.716825	1.58107	1.66755	0.523831	0.41197	1.10441	0.366648	0.4571	0.0595781	0.526253	0.263998	0.0269095	0.041641	0.0284322	0.372138	0.63506	0.236163	13.7642	13.737	35.2075
2062	0.000139296	0.0343029	0.0989699	0.0240445	0.00797213	0.0387151	0.000488815	0.0120596	0.0037659	0.000736494	0.0225248	0.0482998	0.0817106	0.00592545	0.293811	0.0311658	0.0407537	1.05005	0.696679	0.522268	1.25791	0.717968	7.99873	0.587198	1.43965	0.0207337	0.0122361	0.82416	0.107103	0.715408	1.57435	1.63455	0.492172	0.370652	1.09516	0.336227	0.446486	0.0575859	0.495694	0.256422	0.0266566	0.0421548	0.0284356	0.338776	0.658797	0.163108	13.1307	12.4283	32.6259
2063	0.000137785	0.0341929	0.0975822	0.023742	0.00794588	0.0384635	0.000486697	0.0120015	0.00379918	0.000719538	0.0220064	0.0476322	0.0808016	0.00584856	0.273442	0.0287222	0.0364821	1.51855	0.856765	0.513609	1.26028	0.700101	8.44636	0.570177	1.53319	0.0215563	0.0133925	0.81345	0.105427	0.713162	1.57071	1.58355	0.414615	0.344423	1.05164	0.299759	0.429228	0.0543605	0.433093	0.243965	0.0262988	0.0421203	0.0281098	0.304667	0.558342	0.290568	14.2088	14.4991	35.9494
2064	0.000137945	0.0342396	0.097694	0.0238854	0.0080107	0.0387846	0.000490288	0.0120687	0.00383589	0.00070265	0.0220622	0.0474285	0.0808399	0.00586657	0.317668	0.0386248	0.0437315	1.40741	0.995443	0.51475	1.27323	0.737881	9.56766	0.600044	1.73	0.0210578	0.0117179	0.829977	0.107305	0.715578	1.5872	1.61334	0.476934	0.35741	1.02743	0.328044	0.450463	0.0556635	0.513944	0.245329	0.0263136	0.0419228	0.0284442	0.372732	0.900737	0.281333	16.2337	15.7281	40.3583
2065	0.000140216	0.0345128	0.0976241	0.0239958	0.00805146	0.0389739	0.00049298	0.0121474	0.00390606	0.000684433	0.022152	0.047738	0.0818033	0.00590935	0.347859	0.0415581	0.0503232	1.62607	1.07885	0.516968	1.28848	0.766728	10.3024	0.626979	1.9005	0.0265091	0.0151804	0.84427	0.109084	0.718422	1.60116	1.64661	0.559357	0.396528	1.05045	0.376329	0.465273	0.0590015	0.636118	0.252965	0.0263358	0.042256	0.0287495	0.484664	0.847731	0.358552	15.6591	16.1961	40.5321
2066	0.000142201	0.0347984	0.0978148	0.0242154	0.00810682	0.0392139	0.000496197	0.0122653	0.00402678	0.000665766	0.0225133	0.0488056	0.0839053	0.00596056	0.366117	0.0446996	0.0559361	1.12231	0.878707	0.521443	1.30438	0.78911	9.57227	0.640095	1.74819	0.0217452	0.0131479	0.851017	0.11115	0.720625	1.60907	1.69157	0.66408	0.428655	1.09087	0.426538	0.479827	0.062672	0.746875	0.263991	0.0264903	0.0432094	0.0292787	0.55375	0.84535	0.197487	14.3033	13.7984	36.1533
2067	0.000141724	0.0347813	0.0964118	0.023952	0.00804653	0.0387681	0.00049292	0.0122378	0.00413808	0.000648579	0.0222447	0.0493853	0.084791	0.00590483	0.302123	0.0319877	0.0446836	1.18591	0.707421	0.514594	1.3086	0.742354	8.10956	0.595985	1.49391	0.0237942	0.0136986	0.826123	0.109054	0.716886	1.59439	1.64842	0.528227	0.423813	1.10008	0.384703	0.448485	0.060708	0.592537	0.259861	0.0262603	0.0441807	0.029024	0.425739	0.4474	0.19582	12.3423	12.5784	31.7131
2068	0.000140141	0.0346047	0.0966361	0.0241096	0.00810726	0.039124	0.000496982	0.0122627	0.00422526	0.000634374	0.0222852	0.0496351	0.0851396	0.00592227	0.359789	0.0444123	0.0522882	1.98146	1.25811	0.513272	1.32653	0.789649	10.3584	0.639484	1.906	0.0233442	0.0145037	0.8513	0.110091	0.717971	1.62043	1.67298	0.47307	0.415196	1.08822	0.370967	0.472307	0.0602077	0.523861	0.256621	0.0264081	0.0445468	0.0291307	0.383082	0.590283	0.438031	19.1413	19.5134	47.5169
2069	0.000144957	0.0351821	0.0979603	0.024663	0.00823144	0.0398378	0.000505591	0.0124672	0.00437878	0.000618897	0.0230626	0.0510077	0.0880532	0.00606777	0.471751	0.0634465	0.0732358	1.83354	1.38942	0.526066	1.35682	0.894987	12.656	0.716528	2.34772	0.0334421	0.0160765	0.893428	0.115269	0.726209	1.65685	1.77361	0.723807	0.475395	1.16308	0.492544	0.52458	0.0686112	0.788909	0.275703	0.0270101	0.0457015	0.0301994	0.602278	1.35408	0.417804	19.7069	19.3884	49.3002
2070	0.000151677	0.0358041	0.0989992	0.0251687	0.00831982	0.0403386	0.000512257	0.0126628	0.0046111	0.00060198	0.0239879	0.0535707	0.0928583	0.00622517	0.508559	0.0645001	0.0841028	1.57983	1.2188	0.537284	1.38694	0.951775	12.1278	0.766981	2.27834	0.0341272	0.0209732	0.920108	0.119282	0.732206	1.67975	1.866	0.92211	0.534353	1.30065	0.588453	0.5596	0.0785638	1.0518	0.300289	0.027612	0.0481608	0.0312088	0.782821	0.951712	0.341681	16.5751	17.2274	44.0455
2071	0.000155029	0.0362426	0.099568	0.0255247	0.00838132	0.040663	0.000516893	0.0128093	0.00487477	0.000586535	0.0247642	0.05645	0.0977131	0.00632376	0.481732	0.0578246	0.0791516	1.37746	1.02097	0.544274	1.41294	0.955035	10.622	0.784126	1.99283	0.0372423	0.0201915	0.931248	0.121264	0.734199	1.69148	1.91781	0.89486	0.544886	1.41347	0.586625	0.573059	0.0832601	0.982945	0.316864	0.0281692	0.0510971	0.0319505	0.686937	0.674432	0.269153	16.0203	15.9758	40.8595
2072	0.000156696	0.0365466	0.099565	0.0256716	0.00841787	0.0408187	0.00051951	0.012887	0.00511533	0.000574509	0.0251995	0.0586737	0.10122	0.00635809	0.418453	0.0487271	0.0656688	1.38293	0.919089	0.546221	1.43077	0.925907	9.70025	0.772914	1.81649	0.0352906	0.0218175	0.930038	0.121359	0.734261	1.6943	1.90975	0.747154	0.522737	1.45625	0.514734	0.565082	0.0827189	0.775376	0.319429	0.0285397	0.0536587	0.032338	0.527308	0.615302	0.256312	15.5823	15.2873	38.7181
2073	0.000157473	0.0367666	0.0994217	0.025753	0.00845701	0.0409699	0.000521756	0.0129379	0.00530645	0.000565812	0.0254639	0.0600576	0.103302	0.00636241	0.360307	0.0434141	0.054733	1.32741	0.865036	0.54567	1.44166	0.892083	9.32101	0.753523	1.73412	0.0336968	0.0192536	0.92498	0.120854	0.733967	1.69388	1.87202	0.634069	0.480138	1.42835	0.435495	0.55289	0.0794933	0.634921	0.312766	0.0287731	0.0553435	0.0325952	0.420201	0.674202	0.233222	15.3365	14.8531	38.0092
2074	0.000157999	0.03697	0.0994172	0.0258606	0.00850266	0.0411896	0.000524839	0.0129817	0.00543807	0.000559292	0.0256666	0.0608349	0.104315	0.00638182	0.339715	0.0438565	0.0512142	1.7247	1.07216	0.544518	1.45361	0.883797	10.1803	0.754097	1.90807	0.036247	0.0215175	0.930162	0.120683	0.734677	1.70213	1.84078	0.571769	0.448179	1.37734	0.387109	0.549338	0.0765072	0.578408	0.304836	0.0290023	0.0560166	0.0327839	0.386966	0.73175	0.354675	16.9948	17.2846	42.7903
2075	0.000160599	0.0373827	0.100194	0.0262466	0.00859526	0.0416902	0.000531004	0.0131195	0.00557181	0.000553249	0.0262908	0.0620364	0.106223	0.00646888	0.359839	0.0516701	0.0570316	1.5488	1.11675	0.550254	1.47195	0.915659	11.0705	0.784436	2.07072	0.0374658	0.0204995	0.949771	0.123123	0.73863	1.72007	1.86931	0.663815	0.460701	1.35643	0.410644	0.571639	0.0783141	0.684869	0.310351	0.0294435	0.0563613	0.0334634	0.464307	1.04134	0.314257	17.4955	17.23	44.1071
2076	0.000163326	0.0377888	0.100077	0.026372	0.00862192	0.0417551	0.000532671	0.0132044	0.00571134	0.00054729	0.0266644	0.06338	0.108154	0.00650065	0.304842	0.0420114	0.0500328	1.14737	0.804143	0.550965	1.47924	0.874006	9.48231	0.749641	1.77686	0.0359879	0.020633	0.9364	0.123137	0.738979	1.71209	1.84738	0.677229	0.475639	1.3391	0.404413	0.553987	0.0784725	0.711706	0.312751	0.0295879	0.0568176	0.0337664	0.471149	0.78555	0.193635	13.5541	13.4529	35.0017
2077	0.000161616	0.0377808	0.09935	0.0262575	0.00861124	0.0416109	0.000531816	0.0131812	0.00577788	0.000543188	0.0265409	0.0637896	0.107824	0.00644874	0.247838	0.0338546	0.0391797	1.34528	0.794865	0.542943	1.47837	0.816643	8.73334	0.697491	1.6339	0.0300866	0.019415	0.913977	0.120355	0.735152	1.69999	1.77493	0.516845	0.439046	1.25704	0.336438	0.518917	0.0724797	0.533383	0.298284	0.0295151	0.0563397	0.0334331	0.340628	0.49952	0.230828	14.3828	14.4951	36.6921
2078	0.000160216	0.0378404	0.0988767	0.026203	0.00863625	0.041656	0.000532373	0.0131771	0.00574382	0.000540575	0.0264	0.0632652	0.105932	0.00639119	0.216505	0.0321683	0.0325026	1.22672	0.77532	0.537359	1.47443	0.78023	8.6651	0.666033	1.60596	0.02804	0.0155661	0.900005	0.118887	0.733231	1.69291	1.71733	0.471158	0.40729	1.15062	0.29757	0.500553	0.0675415	0.453449	0.28482	0.0294079	0.0545339	0.0332491	0.290034	0.719131	0.204505	14.7601	13.9594	35.8832
2079	0.000159108	0.0378672	0.0977815	0.0259442	0.00861761	0.041421	0.000530076	0.0131271	0.00557558	0.000538417	0.0259462	0.0619597	0.102821	0.00630259	0.175615	0.0261956	0.0245221	1.22675	0.711738	0.52776	1.46247	0.728559	8.28912	0.614684	1.53959	0.0245529	0.0153737	0.873863	0.116331	0.730144	1.67578	1.64058	0.420017	0.38759	1.06209	0.26106	0.466762	0.0629255	0.401631	0.271487	0.0290357	0.0517647	0.032773	0.268907	0.694786	0.202062	13.1423	13.03	33.5249
2080	0.000157463	0.0377954	0.0978554	0.0260366	0.00866802	0.0416946	0.000533128	0.0131302	0.00527255	0.000536217	0.0258272	0.0607061	0.0997722	0.00630488	0.209216	0.0358886	0.0285873	2.0362	1.25225	0.522767	1.46805	0.75695	10.5473	0.638162	1.97932	0.0276009	0.0159045	0.889989	0.116566	0.730751	1.69395	1.64247	0.417826	0.389359	1.01054	0.265705	0.478094	0.0618968	0.416864	0.267012	0.0290008	0.0482609	0.0325887	0.305747	0.77536	0.458266	18.3482	19.3178	47.1244
2081	0.000161803	0.038375	0.0995195	0.026724	0.00881197	0.0425428	0.000543205	0.0133545	0.00512637	0.000531601	0.0267562	0.0615144	0.100853	0.00647518	0.323333	0.0612364	0.0515817	2.0256	1.53896	0.534851	1.49727	0.873556	13.6106	0.722154	2.56726	0.0359417	0.0182766	0.939872	0.122315	0.739446	1.73686	1.75592	0.672974	0.465112	1.06541	0.400575	0.536646	0.0711912	0.699706	0.289677	0.0296538	0.0460969	0.0336252	0.551589	1.48286	0.473198	21.0474	21.24	53.7668
2082	0.000169316	0.039141	0.100592	0.027284	0.00889744	0.0430011	0.000549467	0.0135733	0.00524789	0.000524484	0.027853	0.0641436	0.104981	0.00663934	0.355573	0.0603703	0.0661228	1.31169	1.08554	0.54616	1.52126	0.917728	11.9031	0.751237	2.24987	0.0369334	0.0205437	0.955583	0.126422	0.745471	1.75112	1.84356	0.939124	0.543741	1.18338	0.528617	0.563644	0.0820208	1.01991	0.317948	0.0302017	0.0465204	0.0346166	0.776099	1.09746	0.262582	15.2517	15.4226	40.1572
2083	0.00017043	0.0393943	0.100968	0.0275694	0.00892296	0.0431636	0.000552814	0.0136739	0.00543949	0.00051831	0.0284861	0.0667965	0.10828	0.00672744	0.357807	0.0539566	0.0660475	1.83361	1.20592	0.548155	1.54363	0.92093	11.0983	0.762006	2.12959	0.0406432	0.0247473	0.96436	0.127016	0.745681	1.7641	1.88109	0.780679	0.546962	1.28345	0.51161	0.566647	0.0843452	0.862234	0.331428	0.0306737	0.0477366	0.0348606	0.638639	0.519392	0.40809	17.2262	18.573	45.0138
2084	0.000172867	0.0398653	0.102295	0.028165	0.00904114	0.0438438	0.000561177	0.0138689	0.00567168	0.000513836	0.0295542	0.0695114	0.111954	0.00686422	0.409936	0.0649053	0.0741951	1.66896	1.2567	0.558165	1.57167	0.984218	12.1554	0.815306	2.29984	0.0438399	0.0228706	0.997216	0.13071	0.750603	1.79348	1.95646	0.853438	0.546658	1.37162	0.534033	0.605062	0.088396	0.877863	0.34889	0.0314678	0.0491917	0.0357657	0.65678	0.97006	0.345218	19.4681	18.8965	47.9132
2085	0.00017661	0.0403797	0.10227	0.0283286	0.00906297	0.0438732	0.000562761	0.0139757	0.00590337	0.000510189	0.0301923	0.0719961	0.115335	0.00691465	0.330514	0.0473557	0.059638	1.08465	0.784245	0.560574	1.58093	0.929608	9.64648	0.769925	1.82329	0.0419413	0.0236807	0.977706	0.130613	0.750944	1.78125	1.93752	0.814179	0.535002	1.4401	0.492888	0.58165	0.0892557	0.82363	0.356973	0.0317926	0.0508854	0.0361823	0.589013	0.784287	0.175783	13.1495	13.0075	33.8814
2086	0.000173815	0.0402416	0.101377	0.0281236	0.00902983	0.0435925	0.000560645	0.0139216	0.00603002	0.000509287	0.0300191	0.0726904	0.115198	0.00684279	0.248681	0.0346784	0.0417582	1.36055	0.766381	0.549741	1.57557	0.849648	8.57371	0.697696	1.61283	0.032626	0.0218059	0.944243	0.126264	0.745474	1.76164	1.83268	0.517569	0.434887	1.37911	0.358971	0.531752	0.0793067	0.519072	0.334798	0.031762	0.0514231	0.0356537	0.345248	0.415552	0.226758	14.3351	14.5846	36.7808
2087	0.000172142	0.0402769	0.101783	0.02831	0.00910276	0.044	0.00056529	0.0139464	0.00603837	0.000510255	0.0301499	0.0721568	0.113366	0.00685637	0.265175	0.0438207	0.0426364	1.97588	1.22749	0.547145	1.58159	0.867254	10.7838	0.718597	2.03392	0.0395876	0.0206743	0.959738	0.126274	0.746444	1.77886	1.80398	0.478326	0.387811	1.26383	0.318652	0.541879	0.0735781	0.460306	0.320067	0.0320126	0.0504547	0.0356419	0.323241	0.806294	0.430902	19.6732	19.6803	48.008
2088	0.000177222	0.040928	0.103297	0.0289523	0.00923844	0.0447892	0.000574791	0.0141526	0.00608601	0.000510106	0.0311474	0.0730317	0.114579	0.00702104	0.337367	0.0611139	0.0588463	1.98565	1.44988	0.557695	1.60525	0.954694	13.3036	0.786616	2.53003	0.046516	0.0256754	1.00064	0.131095	0.754296	1.81321	1.88127	0.69308	0.449422	1.26244	0.407638	0.588789	0.0797701	0.696009	0.338462	0.0326882	0.0497407	0.0366099	0.536789	1.45157	0.455315	20.2443	20.5277	52.0128
2089	0.000184422	0.0417187	0.105044	0.0297268	0.00936836	0.0455687	0.000584706	0.0144021	0.00627642	0.00050834	0.0326045	0.07597	0.11901	0.00724408	0.405776	0.0712752	0.0778678	2.01079	1.51541	0.570706	1.63724	1.03948	14.2119	0.858401	2.73213	0.0590217	0.0311825	1.04205	0.136271	0.762194	1.84774	1.99145	0.946323	0.535877	1.34356	0.523797	0.637393	0.090358	1.01437	0.369676	0.0335749	0.0505374	0.0377828	0.795679	1.14741	0.461897	19.8476	20.9996	52.6812
2090	0.00019044	0.0425248	0.106761	0.030516	0.009492	0.0463002	0.000594209	0.0146598	0.00658169	0.000506188	0.0342886	0.0803326	0.125164	0.00745981	0.439936	0.0737717	0.0873918	1.74497	1.36232	0.584432	1.67179	1.09636	13.5356	0.913255	2.59629	0.0646769	0.0359385	1.07479	0.140829	0.7684	1.87625	2.10014	1.11708	0.618505	1.45409	0.606423	0.677322	0.100183	1.1744	0.403892	0.034643	0.0525707	0.0390267	0.882314	1.02874	0.374558	19.2334	19.5815	49.6741
2091	0.000194558	0.0431498	0.107309	0.0308912	0.00954143	0.0465169	0.000598042	0.0148185	0.00690051	0.000505367	0.0354519	0.0844414	0.130366	0.00755917	0.36052	0.0559206	0.0703808	1.18253	0.891889	0.590068	1.68931	1.03761	10.4711	0.87314	1.99295	0.0597436	0.0335081	1.06252	0.141436	0.769345	1.87118	2.11653	1.00246	0.650772	1.53303	0.564554	0.659245	0.103264	0.995638	0.422702	0.0353471	0.0548763	0.0396822	0.694457	0.757838	0.199625	14.8361	14.5384	37.5984
2092	0.000192732	0.0431958	0.106839	0.0308071	0.00952738	0.0463633	0.000597808	0.0148084	0.00709297	0.00050784	0.0355937	0.0860853	0.131175	0.00752708	0.272913	0.0415121	0.0488122	1.57286	0.90261	0.582405	1.68896	0.949864	9.52669	0.795069	1.81791	0.0537894	0.0338254	1.03286	0.137285	0.765375	1.857	2.02363	0.62813	0.558245	1.50236	0.413677	0.6047	0.0943968	0.594256	0.403608	0.0356343	0.0559034	0.0393082	0.397001	0.47583	0.287667	15.9217	16.3002	40.0668
2093	0.000191519	0.0433422	0.107032	0.0309428	0.00958832	0.0466276	0.000601004	0.0148521	0.0071413	0.000512574	0.0358543	0.0858484	0.129566	0.00751477	0.234273	0.041221	0.040221	1.3214	0.87532	0.579592	1.68285	0.908737	9.73193	0.763456	1.83066	0.0472817	0.0258531	1.02281	0.135945	0.764906	1.8534	1.95501	0.556237	0.463849	1.39534	0.336404	0.58836	0.0862085	0.486445	0.383419	0.0358752	0.0552337	0.0393046	0.322592	0.855087	0.227783	16.3856	15.4474	39.4822
2094	0.000190112	0.0434178	0.105628	0.0305175	0.00953294	0.0461096	0.000596139	0.0147788	0.00698011	0.000518073	0.0352516	0.0839242	0.12565	0.00739115	0.151513	0.0262442	0.0244226	1.0083	0.573099	0.56629	1.65088	0.798108	8.06395	0.650519	1.51661	0.039126	0.0232005	0.963304	0.130816	0.759915	1.8108	1.80114	0.451806	0.399119	1.25807	0.256375	0.516598	0.0759252	0.39323	0.354802	0.0354261	0.0532419	0.0385326	0.263952	0.693953	0.130732	11.7083	11.6176	30.359
2095	0.0001841	0.0428586	0.104238	0.0300099	0.00948007	0.0456799	0.00059118	0.0145885	0.00643926	0.000524673	0.0341048	0.0798651	0.117971	0.00721525	0.112315	0.0216896	0.0155571	1.46048	0.743524	0.545018	1.61353	0.724678	8.24418	0.578337	1.54429	0.0296253	0.0193996	0.921467	0.124499	0.752614	1.78354	1.65572	0.312221	0.326453	1.05926	0.182727	0.4648	0.063372	0.268719	0.313623	0.0347718	0.0492186	0.0371597	0.184927	0.517428	0.24804	14.3499	14.7071	37.0736
2096	0.000181132	0.0427358	0.103611	0.0298027	0.00949812	0.045654	0.000590138	0.0145313	0.00577855	0.000530506	0.03341	0.0754101	0.110298	0.00711072	0.100271	0.0230445	0.0127767	1.20182	0.756902	0.534984	1.58612	0.69326	8.5854	0.550023	1.60048	0.0281432	0.0148953	0.903216	0.122833	0.750463	1.77123	1.5984	0.328307	0.322283	0.914364	0.172535	0.449137	0.0583695	0.270155	0.298499	0.0342009	0.0438041	0.0365555	0.203777	0.975247	0.212739	14.4604	13.7105	35.4912
2097	0.000179019	0.0425826	0.10206	0.0292871	0.00943633	0.0451187	0.000583995	0.0144197	0.00516745	0.000534926	0.0322375	0.0708825	0.103114	0.00697379	0.0782921	0.0178175	0.00920849	1.1338	0.636139	0.519952	1.54957	0.637618	8.03479	0.497093	1.50305	0.0228614	0.0147935	0.865905	0.119707	0.746438	1.74224	1.52637	0.31683	0.336687	0.828025	0.159865	0.412409	0.0549812	0.273304	0.288132	0.0331772	0.0385536	0.0354947	0.229344	0.747552	0.188211	11.8598	12.0828	31.6093
2098	0.000173851	0.0420746	0.100551	0.0287726	0.00938168	0.0446424	0.000577611	0.0142686	0.00460893	0.000538236	0.0309809	0.0663514	0.0957905	0.00679978	0.0645863	0.0153869	0.00698579	1.03645	0.59629	0.502703	1.51182	0.591551	7.51959	0.454117	1.38704	0.0176839	0.0106343	0.831117	0.116067	0.740288	1.71615	1.46184	0.287473	0.321696	0.747617	0.143095	0.383131	0.0507076	0.24303	0.272719	0.0320583	0.033562	0.034273	0.211125	0.62583	0.155777	12.1402	11.9539	31.5593
2099	0.000168726	0.0416108	0.0987266	0.0281214	0.00930041	0.0440281	0.00057002	0.0140834	0.00410064	0.000540142	0.02949	0.0615532	0.0882988	0.00661343	0.0577653	0.0137368	0.00547226	1.33729	0.697888	0.485115	1.47593	0.561181	7.84151	0.421884	1.44748	0.0167407	0.0102775	0.801066	0.112565	0.734809	1.69518	1.40183	0.259744	0.31333	0.691221	0.131898	0.356796	0.0473083	0.213906	0.257761	0.0308776	0.0289379	0.0329456	0.200155	0.644189	0.242004	13.0636	13.1697	33.3814
2100	0.000166062	0.0413038	0.0986909	0.0281055	0.00934383	0.0442471	0.000571378	0.0140572	0.00365249	0.000539729	0.0289254	0.0581025	0.0830186	0.00658917	0.08519	0.0233177	0.00840756	1.78495	1.14239	0.479546	1.47015	0.60471	10.0929	0.448833	1.87366	0.0176754	0.0101443	0.817936	0.113864	0.736006	1.71374	1.43837	0.313743	0.337399	0.694311	0.164555	0.375689	0.049715	0.272614	0.261407	0.0303399	0.0249115	0.0325352	0.282299	0.970961	0.407683	17.206	17.7237	44.3498
2101	0.000168755	0.0416825	0.0993704	0.0284419	0.00942757	0.0446754	0.000575884	0.0142028	0.00328276	0.000535588	0.0291723	0.0570255	0.0816291	0.00667638	0.131652	0.0354585	0.0161693	1.4452	1.09295	0.484576	1.47858	0.667424	11.1648	0.484977	2.07708	0.0206866	0.0109754	0.839846	0.117851	0.741671	1.73374	1.51746	0.498461	0.378555	0.776975	0.261777	0.405688	0.0574586	0.472792	0.282305	0.0302187	0.0224505	0.0329228	0.496067	1.31877	0.323309	15.9968	16.0074	41.6523
2102	0.000170568	0.0419697	0.0999153	0.028745	0.00947275	0.0449345	0.000579118	0.014319	0.00303166	0.000529165	0.0295087	0.0574193	0.0821307	0.00678065	0.194402	0.0433943	0.0294219	1.79012	1.24556	0.487935	1.49288	0.724791	11.7682	0.524775	2.22483	0.0233908	0.0143359	0.861433	0.120667	0.745251	1.75439	1.59324	0.62294	0.396858	0.88989	0.352022	0.432273	0.0640148	0.662588	0.303238	0.0302038	0.0215029	0.0330661	0.667477	0.803652	0.427926	16.5371	18.0492	44.6805
2103	0.000172182	0.0423823	0.101104	0.0293047	0.00957401	0.0455063	0.000585782	0.0145156	0.003009	0.000521617	0.0303899	0.0591937	0.0844421	0.00692149	0.287549	0.0568595	0.0522576	1.54451	1.21613	0.496971	1.51748	0.805664	12.1085	0.576279	2.26764	0.0263657	0.0138161	0.891502	0.124988	0.750256	1.78233	1.6957	0.81835	0.421813	1.01609	0.464991	0.472413	0.0711597	0.872984	0.33078	0.030662	0.0216055	0.0337375	0.806903	0.99399	0.338335	17.6426	17.7228	45.4586
2104	0.000174664	0.0427934	0.1015	0.0295751	0.00960786	0.0456746	0.000588411	0.0146415	0.003112	0.000513842	0.0310011	0.0614252	0.0872786	0.0070154	0.327242	0.0519838	0.0628581	1.49179	1.05852	0.501769	1.53729	0.831348	10.9025	0.601512	2.05955	0.030087	0.0175951	0.901691	0.127089	0.752544	1.79283	1.75617	0.842167	0.443309	1.1455	0.51059	0.488341	0.0758872	0.912223	0.354599	0.0309823	0.0224312	0.0340906	0.790962	0.732482	0.326901	15.518	16.0274	40.3141
2105	0.000175671	0.0430255	0.102574	0.0300451	0.00970188	0.0462379	0.000595061	0.0147884	0.00326233	0.000507402	0.0318159	0.0638312	0.090443	0.00714372	0.419369	0.062294	0.0778024	2.02431	1.40093	0.508242	1.56646	0.905029	12.3027	0.662904	2.32576	0.0343828	0.0196726	0.937265	0.130353	0.756486	1.82554	1.84221	0.814887	0.457159	1.25658	0.529456	0.52726	0.0795901	0.881017	0.376578	0.0316008	0.0236216	0.0346482	0.753427	0.750702	0.468479	19.9088	20.6883	51.116
2106	0.000180559	0.0437199	0.103753	0.0306169	0.00980862	0.0468074	0.00060223	0.0150112	0.00346215	0.000501168	0.0330675	0.0669583	0.0951489	0.00730546	0.470037	0.0660084	0.0864784	1.41421	1.12852	0.51944	1.59457	0.965434	11.906	0.705347	2.22947	0.0386011	0.0197208	0.960659	0.134739	0.762598	1.84636	1.93003	1.00311	0.498928	1.37537	0.591342	0.561709	0.086848	1.02936	0.405973	0.0323351	0.0253745	0.0357364	0.842377	1.12571	0.285833	17.0611	16.5116	42.709
2107	0.000182231	0.0439404	0.103473	0.0306309	0.00978773	0.0466238	0.000601709	0.0150688	0.00366069	0.000496309	0.0335478	0.0696244	0.0989424	0.00734773	0.392672	0.0475315	0.0695846	1.29795	0.853281	0.518671	1.60623	0.91794	9.59305	0.680562	1.80998	0.0356671	0.0223975	0.944841	0.133802	0.761349	1.83626	1.91946	0.775215	0.50244	1.43951	0.512745	0.541603	0.0864384	0.821087	0.413239	0.0325887	0.0272585	0.0359325	0.613806	0.531692	0.24219	13.8509	14.3969	36.3171
2108	0.000180307	0.0438328	0.103774	0.0307689	0.00983682	0.0468887	0.000604805	0.0151013	0.00383293	0.000494275	0.0338619	0.0709951	0.101053	0.00737422	0.381171	0.0489509	0.0639965	1.73303	1.08794	0.517331	1.61682	0.916779	10.415	0.696364	1.95024	0.0368593	0.0209009	0.954437	0.133446	0.761185	1.84798	1.90599	0.598767	0.463576	1.40007	0.423447	0.546852	0.0815165	0.604907	0.400527	0.0328738	0.0288313	0.0360475	0.430064	0.585017	0.35757	18.2553	18.2792	45.3085
2109	0.000182574	0.0442864	0.104565	0.0311216	0.00992812	0.0473738	0.000610564	0.0152297	0.0040032	0.000493048	0.0345751	0.072233	0.103557	0.00746983	0.3919	0.0538817	0.0666921	1.6422	1.13536	0.522705	1.63048	0.945721	11.4254	0.726671	2.14339	0.0415705	0.0225345	0.972055	0.13576	0.765497	1.8644	1.9261	0.689725	0.480851	1.37498	0.427349	0.566967	0.082534	0.662053	0.401793	0.0332765	0.0303601	0.0366856	0.477836	1.07243	0.345235	18.0277	17.6992	44.806
[truncated: 7 more columns]
