# Supplementary material for: Herring supports Northeast Pacific predators and fisheries: Insights from ecosystem modelling and management strategy evaluation
Source: PLoS One. 2018 Jul 6;13(7):e0196307. doi: 10.1371/journal.pone.0196307 (PMC6034797; doi:10.1371/journal.pone.0196307)
Supplement: S6 File — (XLSX) [file pone.0196307.s006.xlsx]

## Sheet: Base
	Group	Biomass mean	Biomass min.	Biomass max.	Biomass c.v.	Biomass std.	Biomass % below reference	Biomass % above reference	Catch mean	Catch min.	Catch max.	Catch c.v.	Catch std.	Catch % below reference	Catch % above reference
1	Sea Otters	0.000147427	9.97e-05	0.000162144	0.100258	1.48e-05	0	100	0	0	0	NaN	0	0	0
2	Gray whales	0.0456354	0.029966	0.0547692	0.16367	0.00746915	0	99.9999	0	0	0	NaN	0	0	0
3	Humpback whales	0.0853001	0.0608008	0.149974	0.258957	0.0220891	0	99.9999	0	0	0	NaN	0	0	0
4	Minke whales	0.0168708	0.0124575	0.0299939	0.251299	0.00423961	0	100	0	0	0	NaN	0	0	0
5	Blue whales	0.00337685	0.00186591	0.00635652	0.355239	0.00119959	0	99.9999	0	0	0	NaN	0	0	0
6	Fin whales	0.0182675	0.0111832	0.0339913	0.32012	0.00584781	0	99.9999	0	0	0	NaN	0	0	0
7	Sei whales	0.000256642	0.000178581	0.000419586	0.245886	6.31e-05	0	99.9999	0	0	0	NaN	0	0	0
8	Sperm whales	0.0115693	0.00970501	0.0145345	0.131034	0.00151597	0	99.9999	0	0	0	NaN	0	0	0
9	Resident orcas	0.0104186	0.0031604	0.0131201	0.238062	0.00248026	0	100	0	0	0	NaN	0	0	0
10	Transient orcas	0.00174424	0.00160143	0.00188119	0.0483155	8.43e-05	0	99.9999	0	0	0	NaN	0	0	0
11	Small odontocetes	0.047718	0.0403749	0.0699985	0.144236	0.00688267	0	100	0	0	0	NaN	0	0	0
12	Seals	0.0886425	0.0777617	0.100108	0.0638977	0.00566405	0	99.9999	0	0	0	NaN	0	0	0
13	Sea lions	0.13499	0.0900047	0.150754	0.0923384	0.0124648	0	99.9999	0	0	0	NaN	0	0	0
14	Seabirds	0.00624823	0.00565674	0.00736886	0.0808538	0.000505193	0	99.9999	0	0	0	NaN	0	0	0
15	Transient salmon	0.43937	0.203042	0.861676	0.300736	0.132134	0	100	0.166323	0.0488257	0.328834	0.305864	0.0508724	6.75	0
16	Coho salmon	0.115301	0.0277477	0.157138	0.135607	0.0156356	0	100	0.0215289	0.00497143	0.0306462	0.163516	0.00352031	87.6667	0
17	Chinook salmon	0.054671	0.0199084	0.100053	0.282768	0.0154592	0	100	0.0148527	0.0044841	0.0294598	0.31781	0.00472034	93.0833	0
18	Small squid	1.01479	0.660731	1.33745	0.133576	0.135552	0	99.9999	0	0	0	NaN	0	0	0
19	Large squid	0.684908	0.430968	0.911883	0.150562	0.103121	0	99.9999	0	0	0	NaN	0	0	0
20	Ratfish	0.635474	0.517849	0.73225	0.0941768	0.0598469	0	99.9999	0.000443453	0.000327943	0.000611588	0.108448	4.81e-05	99.9999	0
21	Dogfish	1.65458	0.910302	1.99891	0.190898	0.315856	0	100	0.0547598	0.0302127	0.0663453	0.193113	0.0105749	0	0
22	Pollock	0.308659	0.25479	0.489969	0.10449	0.0322518	0	100	4.48e-05	3.18e-05	8.19e-05	0.129755	5.81e-06	100	0
23	Forage fish	9.73406	7.38584	10.9403	0.0779621	0.758888	0	99.9999	0	0	0	NaN	0	0	0
24	Hake	0.301458	0.225628	0.74806	0.258054	0.0777925	0	100	0.0934374	0.0509998	0.251348	0.343043	0.032053	87	0
25	Eulachon	1.34997	1.05371	1.63905	0.0795871	0.10744	0	100	0.000315151	0.000247462	0.000382438	0.0823403	2.59e-05	100	0
26	Juvenile herring	0.509803	0.329406	0.939853	0.13068	0.0666208	0	100	0	0	0	NaN	0	0	0
27	Adult herring	0.731549	0.465218	1.48993	0.150853	0.110356	28.3333	71.6667	0	0	0	NaN	0	0	0
28	POP	0.496818	0.245854	0.890119	0.432123	0.214686	0	99.9999	0	0	0	NaN	0	0	0
29	Inshore rockfish	0.0843698	0.0737345	0.104908	0.103625	0.00874281	0	99.9999	0.00811025	0.00636679	0.0104723	0.105984	0.00085956	0	0
30	Piscivorous rockfish	2.03675	0.661896	2.59395	0.302729	0.616583	0	100	0.0117667	0.00273821	0.0157203	0.315382	0.00371101	50.6666	0
31	Planktivorous rockfish	2.79437	1.34901	3.22468	0.178725	0.499426	0	100	0	0	0	NaN	0	0	0
32	Arrowtooth flounder	2.22251	1.75557	2.49245	0.0622589	0.138371	0	99.9999	0.00213942	0.0015965	0.00243854	0.0741522	0.000158643	100	0
33	Flatfish	0.860053	0.499885	1.15518	0.152987	0.131577	0	99.9999	0.00106016	0.000612173	0.00152346	0.171139	0.000181435	99.9999	0
34	Juvenile halibut	0.451175	0.344078	0.559377	0.0972456	0.0438747	0	100	0.0361403	0.0250053	0.0457095	0.103822	0.00375216	0	0
35	Adult halibut	1.24224	0.900596	1.52706	0.093133	0.115694	0	100	0.0610482	0.0334012	0.0782257	0.120199	0.00733795	0	0
36	Pacific cod	0.396476	0.239829	0.528407	0.137076	0.0543471	0	99.9999	0.00431902	0.00266998	0.00583517	0.137352	0.000593225	100	0
37	Sablefish	0.281228	0.216555	0.387915	0.171264	0.0481642	0	99.9999	0.0293232	0.0225633	0.0403911	0.171508	0.00502916	0	0
38	Lingcod	0.189887	0.0716887	0.217966	0.118373	0.0224775	0	100	0.00691999	0.00127988	0.00866979	0.193971	0.00134227	100	0
39	Shallowwater benthic fish	0.475632	0.214982	0.77848	0.224692	0.106871	0	100	0.000338207	0.000142963	0.000627361	0.242654	8.21e-05	99.7499	0
40	Small demersal elasmobranchs	0.654667	0.302986	0.965996	0.194905	0.127598	0	99.9999	0.000345728	0.000159698	0.00054812	0.204753	7.08e-05	99.9999	0
41	Large demersal sharks	0.0397067	0.0250064	0.0451223	0.128607	0.00510656	0	100	0	0	0	NaN	0	0	0
42	Salmon sharks	0.095566	0.0200018	0.116971	0.238152	0.0227593	0	100	0	0	0	NaN	0	0	0
43	Blue sharks	0.0200045	0.018451	0.0223248	0.0509822	0.00101987	0	99.9999	0	0	0	NaN	0	0	0
44	Large crabs	0.515784	0.260785	0.887027	0.200442	0.103385	0	100	0.0299594	0.0153536	0.050207	0.197288	0.00591064	0	0
45	Small crabs	0.983613	0.624483	1.37724	0.157548	0.154967	0	100	0	0	0	NaN	0	0	0
46	Commercial shrimp	0.234904	0.10493	0.320273	0.196374	0.046129	0	99.9999	0.0161604	0.00768877	0.0221051	0.165283	0.00267104	77.6667	0
47	Epifaunal invertebrates	18.4953	13.493	20.9419	0.0783998	1.45002	0	99.9999	0.113736	0.0831919	0.128623	0.0824825	0.0093812	0	0
48	Infaunal carnivorous invertebrates	18.8799	13.3038	21.7488	0.0839688	1.58532	0	99.9999	0	0	0	NaN	0	0	0
49	Infaunal detritivorous invertebrates	47.4766	34.415	53.7837	0.078044	3.70526	0	99.9999	0	0	0	NaN	0	0	0
50	Carnivorous jellyfish	4.20371	3.0386	5.04003	0.101332	0.425968	0	100	0	0	0	NaN	0	0	0
51	Euphausiids	6.3896	3.86325	8.54233	0.157441	1.00599	0	99.9999	0	0	0	NaN	0	0	0
52	Copepods	4.3515	3.445	4.97421	0.0731966	0.318515	0	99.9999	0	0	0	NaN	0	0	0
53	Corals and sponges	2.39787	1.92876	2.69914	0.0959384	0.230048	0	99.9999	0.000374967	0.000263216	0.000481486	0.106432	3.99e-05	100	0
54	Macrophytes	5.27471	5.27383	5.28106	NaN	NaN	0	100	2.53e-05	9.83e-06	6.49e-05	0.268927	6.81e-06	0.26	0.38
55	Phytoplankton	10.8368	8.46625	12.3918	0.121561	1.31734	0	100	0	0	0	NaN	0	0	0

## Sheet: K-01
	Group	Biomass mean	Biomass min.	Biomass max.	Biomass c.v.	Biomass std.	Biomass % below reference	Biomass % above reference	Catch mean	Catch min.	Catch max.	Catch c.v.	Catch std.	Catch % below reference	Catch % above reference
1	Sea Otters	0.000107852	9.11e-05	0.00012618	0.0820982	8.85e-06	0	100	0	0	0	NaN	0	0	0
2	Gray whales	0.0342741	0.0299908	0.0393936	0.0725623	0.002487	0	100	0	0	0	NaN	0	0	0
3	Humpback whales	0.125277	0.108429	0.154396	0.101968	0.0127742	0	100	0	0	0	NaN	0	0	0
4	Minke whales	0.0251359	0.0210115	0.0311126	0.110197	0.0027699	0	100	0	0	0	NaN	0	0	0
5	Blue whales	0.00528895	0.00461179	0.00644527	0.120298	0.00063625	0	100	0	0	0	NaN	0	0	0
6	Fin whales	0.0288282	0.025133	0.034713	0.102292	0.00294891	0	100	0	0	0	NaN	0	0	0
7	Sei whales	0.000384106	0.000345791	0.000430033	0.0627381	2.41e-05	0	100	0	0	0	NaN	0	0	0
8	Sperm whales	0.0109561	0.00966881	0.0140774	0.113731	0.00124604	0	100	0	0	0	NaN	0	0	0
9	Resident orcas	0.0133815	0.00316042	0.0202256	0.301872	0.00403951	0	100	0	0	0	NaN	0	0	0
10	Transient orcas	0.00181952	0.0015349	0.0021162	0.0895794	0.000162992	0	100	0	0	0	NaN	0	0	0
11	Small odontocetes	0.0637793	0.0463151	0.0866895	0.158258	0.0100936	0	100	0	0	0	NaN	0	0	0
12	Seals	0.0816941	0.0575202	0.118143	0.183302	0.0149747	0	100	0	0	0	NaN	0	0	0
13	Sea lions	0.14692	0.0900062	0.199131	0.150587	0.0221243	0	100	0	0	0	NaN	0	0	0
14	Seabirds	0.00726879	0.00627069	0.00842752	0.083553	0.000607329	0	100	0	0	0	NaN	0	0	0
15	Transient salmon	0.524571	0.132981	1.48501	0.50171	0.263183	0	100	0.196502	0.0476507	0.569434	0.510287	0.100272	16.6017	3.7725
16	Coho salmon	0.137437	0.0278839	0.227409	0.240777	0.0330917	0	100	0.0243557	0.00508555	0.0444999	0.281802	0.0068635	51.6958	0
17	Chinook salmon	0.0732763	0.0170864	0.157765	0.428382	0.0313903	0	100	0.0182947	0.00179078	0.0467321	0.511743	0.00936217	70.8292	0
18	Small squid	1.21971	0.50133	2.172	0.253518	0.30922	0	100	0	0	0	NaN	0	0	0
19	Large squid	0.650514	0.233895	1.23176	0.338522	0.220213	0	100	0	0	0	NaN	0	0	0
20	Ratfish	0.568492	0.477339	0.675336	0.095194	0.0541171	0	100	0.000378126	5.4e-06	0.000631156	0.242346	9.16e-05	100	0
21	Dogfish	1.62074	0.910482	2.1688	0.199791	0.323809	0	100	0.0536126	0.0302205	0.071835	0.201803	0.0108192	0	0
22	Pollock	0.48782	0.313545	0.717593	0.174357	0.0850547	0	100	6.8e-05	9.39e-07	0.000129738	0.298158	2.03e-05	100	0
23	Forage fish	9.55207	6.46668	14.1007	0.167442	1.59942	0	100	0	0	0	NaN	0	0	0
24	Hake	0.507301	0.273902	1.03475	0.301566	0.152984	0	100	0.155409	0.0659911	0.315669	0.309993	0.0481757	31.6742	0
25	Eulachon	1.68966	1.11017	2.59615	0.180666	0.305264	0	100	0.00037491	7.46e-06	0.000602979	0.272646	0.000102218	100	0
26	Juvenile herring	0.772634	0.361472	1.29672	0.256594	0.198253	0	100	0	0	0	NaN	0	0	0
27	Adult herring	1.05721	0.461532	1.89822	0.289296	0.305847	10.725	89.275	0.118196	0.0255755	0.553559	0.430416	0.0508736	60.1025	0.01
28	POP	0.912003	0.627896	1.33155	0.208718	0.190351	0	100	0	0	0	NaN	0	0	0
29	Inshore rockfish	0.0617542	0.0421014	0.113549	0.325004	0.0200704	0	100	0.00574119	0.00318411	0.011317	0.339713	0.00195036	60.8767	0
30	Piscivorous rockfish	1.82822	0.661908	2.43155	0.2855	0.521958	0	100	0.0100159	0.0026113	0.0147321	0.309066	0.00309559	86.6592	0
31	Planktivorous rockfish	3.67648	1.34963	4.75509	0.229865	0.845093	0	100	0	0	0	NaN	0	0	0
32	Arrowtooth flounder	2.54385	1.75571	3.22077	0.111088	0.28259	0	100	0.00239953	0.00128056	0.00314978	0.137585	0.00033014	100	0
33	Flatfish	0.606132	0.248131	1.16299	0.345216	0.209247	0	100	0.000731796	7.26e-06	0.00170538	0.445991	0.000326374	100	0
34	Juvenile halibut	0.333479	0.199826	0.527957	0.193937	0.0646739	0	100	0.0261475	0.0145136	0.0431067	0.201075	0.00525763	0.5	0
35	Adult halibut	0.899008	0.53355	1.38817	0.204002	0.183399	0	100	0.0423727	0.0183679	0.0705364	0.242574	0.0102785	2.58333	0
36	Pacific cod	0.339326	0.11725	0.577234	0.336334	0.114127	0	100	0.00361873	0.00131481	0.00635879	0.33026	0.00119512	100	0
37	Sablefish	0.311733	0.204292	0.507021	0.210993	0.0657736	0	100	0.0324177	0.0213938	0.0521506	0.211075	0.00684258	1.91833	0
38	Lingcod	0.18574	0.0716955	0.27975	0.210125	0.0390285	0	100	0.00612751	0.000241223	0.01119	0.355012	0.00217534	100	0
39	Shallowwater benthic fish	0.278846	0.0514406	0.825761	0.584794	0.163067	0	100	0.000196862	8.49e-07	0.000683045	0.645538	0.000127082	99.5	0
40	Small demersal elasmobranchs	0.531426	0.302992	0.780005	0.220916	0.117401	0	100	0.000271046	3e-06	0.000509177	0.33397	9.05e-05	100	0
41	Large demersal sharks	0.0316292	0.0250053	0.037822	0.0899085	0.00284373	0	100	0	0	0	NaN	0	0	0
42	Salmon sharks	0.108098	0.0200019	0.154133	0.281252	0.0304029	0	100	0	0	0	NaN	0	0	0
43	Blue sharks	0.028538	0.0199992	0.0351301	0.103126	0.00294302	0	100	0	0	0	NaN	0	0	0
44	Large crabs	0.422227	0.140282	0.833872	0.435254	0.183776	0	100	0.0243287	0.00573269	0.0479424	0.436181	0.0106117	17.3008	0
45	Small crabs	0.841671	0.247956	1.77883	0.318795	0.268321	0	100	0	0	0	NaN	0	0	0
46	Commercial shrimp	0.233375	0.0338268	0.510504	0.407436	0.0950852	0	100	0.0151693	0.00156449	0.0342345	0.374091	0.00567469	72.0767	0
47	Epifaunal invertebrates	15.1148	9.01533	21.836	0.170246	2.57323	0	100	0.0927776	0.0555032	0.134044	0.174863	0.0162233	0	0
48	Infaunal carnivorous invertebrates	15.547	9.06963	23.3703	0.18469	2.87139	0	100	0	0	0	NaN	0	0	0
49	Infaunal detritivorous invertebrates	39.427	24.0663	56.9082	0.168199	6.6316	0	100	0	0	0	NaN	0	0	0
50	Carnivorous jellyfish	3.49239	1.69524	5.54998	0.222475	0.77697	0	100	0	0	0	NaN	0	0	0
51	Euphausiids	9.78091	3.512	18.0659	0.294682	2.88225	0	100	0	0	0	NaN	0	0	0
52	Copepods	5.32961	3.43152	7.42626	0.149593	0.797274	0	100	0	0	0	NaN	0	0	0
53	Corals and sponges	2.09538	1.92873	2.24754	0.0385068	0.0806863	0	100	0.000310559	5.47e-06	0.000506857	0.215808	6.7e-05	100	0
54	Macrophytes	5.27849	5.27346	5.2891	0.0163624	0.0863686	0	100	2.55e-05	8.81e-06	6.53e-05	0.270293	6.88e-06	0.34	0.46
55	Phytoplankton	15.5715	8.46625	24.2792	0.249273	3.88156	0	100	0	0	0	NaN	0	0	0

## Sheet: K-02
	Group	Biomass mean	Biomass min.	Biomass max.	Biomass c.v.	Biomass std.	Biomass % below reference	Biomass % above reference	Catch mean	Catch min.	Catch max.	Catch c.v.	Catch std.	Catch % below reference	Catch % above reference
1	Sea Otters	0.000108708	9.19e-05	0.000127772	0.0821805	8.93e-06	0	100	0	0	0	NaN	0	0	0
2	Gray whales	0.0343907	0.0299909	0.0397635	0.0755408	0.0025979	0	100	0	0	0	NaN	0	0	0
3	Humpback whales	0.121823	0.103798	0.153611	0.113497	0.0138265	0	100	0	0	0	NaN	0	0	0
4	Minke whales	0.0249071	0.0207485	0.0309922	0.112263	0.00279614	0	100	0	0	0	NaN	0	0	0
5	Blue whales	0.00541124	0.00474318	0.00648922	0.10858	0.00058755	0	100	0	0	0	NaN	0	0	0
6	Fin whales	0.0291809	0.0254552	0.034859	0.0965808	0.00281832	0	100	0	0	0	NaN	0	0	0
7	Sei whales	0.000389245	0.000350747	0.000431884	0.0570489	2.22e-05	0	100	0	0	0	NaN	0	0	0
8	Sperm whales	0.0110878	0.00974936	0.0144157	0.11935	0.00132333	0	100	0	0	0	NaN	0	0	0
9	Resident orcas	0.0135534	0.00316042	0.0205287	0.302274	0.00409683	0	100	0	0	0	NaN	0	0	0
10	Transient orcas	0.0017474	0.00144189	0.00206898	0.099393	0.000173679	0	100	0	0	0	NaN	0	0	0
11	Small odontocetes	0.060825	0.0432573	0.0847838	0.167097	0.0101637	0	100	0	0	0	NaN	0	0	0
12	Seals	0.079401	0.055175	0.116505	0.189353	0.0150348	0	100	0	0	0	NaN	0	0	0
13	Sea lions	0.146634	0.0900054	0.198851	0.150568	0.0220784	0	100	0	0	0	NaN	0	0	0
14	Seabirds	0.00720634	0.00619685	0.00840513	0.0846684	0.000610149	0	100	0	0	0	NaN	0	0	0
15	Transient salmon	0.530799	0.134336	1.50832	0.499747	0.265265	0	100	0.198842	0.0476635	0.578374	0.508377	0.101087	15.9867	3.8425
16	Coho salmon	0.138647	0.0278824	0.230786	0.2392	0.0331644	0	100	0.0245755	0.00508555	0.0451226	0.280213	0.00688638	49.9383	0
17	Chinook salmon	0.0737809	0.0174019	0.159924	0.425562	0.0313983	0	100	0.0184281	0.00182426	0.0472998	0.508753	0.00937535	69.435	0
18	Small squid	1.23304	0.506653	2.19799	0.251853	0.310545	0	100	0	0	0	NaN	0	0	0
19	Large squid	0.654621	0.234705	1.24375	0.337743	0.221093	0	100	0	0	0	NaN	0	0	0
20	Ratfish	0.56597	0.469654	0.67826	0.10054	0.0569028	0	100	0.000376641	3.99e-06	0.000632587	0.244383	9.2e-05	100	0
21	Dogfish	1.64752	0.910481	2.21982	0.205442	0.33847	0	100	0.0544918	0.0302204	0.0735335	0.207751	0.0113207	0	0
22	Pollock	0.501326	0.322111	0.742141	0.171864	0.08616	0	100	6.99e-05	7.21e-07	0.000134628	0.296264	2.07e-05	100	0
23	Forage fish	9.57929	6.473	14.2182	0.168089	1.61017	0	100	0	0	0	NaN	0	0	0
24	Hake	0.502181	0.271763	1.02626	0.301818	0.151567	0	100	0.153812	0.0647122	0.313178	0.310728	0.0477939	31.07	0
25	Eulachon	1.69027	1.10682	2.61946	0.181594	0.306944	0	100	0.000375115	5.61e-06	0.000608431	0.272876	0.00010236	100	0
26	Juvenile herring	0.741849	0.328552	1.27236	0.264839	0.19647	0	100	0	0	0	NaN	0	0	0
27	Adult herring	0.972669	0.301307	1.83682	0.301799	0.29355	18.3842	81.6158	0.21334	0.035778	0.936276	0.438248	0.0934956	10.7725	1.72167
28	POP	0.931468	0.627896	1.37927	0.208861	0.194547	0	100	0	0	0	NaN	0	0	0
29	Inshore rockfish	0.0617313	0.0421829	0.113473	0.324342	0.0200221	0	100	0.00573988	0.00319785	0.0113084	0.339099	0.00194639	61.1917	0
30	Piscivorous rockfish	1.83838	0.661908	2.44964	0.286606	0.52689	0	100	0.0100726	0.00261158	0.0148421	0.310141	0.00312394	83.3059	0
31	Planktivorous rockfish	3.72329	1.34963	4.82597	0.23202	0.863878	0	100	0	0	0	NaN	0	0	0
32	Arrowtooth flounder	2.53804	1.7557	3.21212	0.110446	0.280316	0	100	0.00239462	0.0012776	0.00314132	0.136878	0.000327771	100	0
33	Flatfish	0.603348	0.24536	1.15819	0.346102	0.20882	0	100	0.000728738	5.37e-06	0.00170155	0.446274	0.000325217	100	0
34	Juvenile halibut	0.333458	0.199577	0.527415	0.193348	0.0644735	0	100	0.0261515	0.0145725	0.0430614	0.20063	0.00524678	0.416667	0
35	Adult halibut	0.900559	0.532767	1.38817	0.203086	0.18289	0	100	0.0424592	0.0183484	0.0705106	0.241571	0.0102569	2.52083	0
36	Pacific cod	0.342665	0.118209	0.582938	0.332859	0.114059	0	100	0.00365536	0.00132534	0.00641475	0.326698	0.0011942	100	0
37	Sablefish	0.31573	0.205512	0.515453	0.209646	0.0661914	0	100	0.0328316	0.0215102	0.0529218	0.209703	0.00688489	0.301667	0
38	Lingcod	0.185324	0.0716951	0.280152	0.209321	0.0387922	0	100	0.00611611	0.000244992	0.0112061	0.353641	0.00216291	100	0
39	Shallowwater benthic fish	0.278465	0.0512256	0.829589	0.585537	0.163051	0	100	0.000196666	6.31e-07	0.00068776	0.645787	0.000127004	99.5	0
40	Small demersal elasmobranchs	0.529193	0.302992	0.784187	0.222858	0.117935	0	100	0.000270029	2.23e-06	0.000511059	0.335163	9.05e-05	100	0
41	Large demersal sharks	0.0317731	0.0250053	0.0380497	0.0906477	0.00288016	0	100	0	0	0	NaN	0	0	0
42	Salmon sharks	0.109799	0.0200019	0.156923	0.28211	0.0309753	0	100	0	0	0	NaN	0	0	0
43	Blue sharks	0.0290891	0.0199986	0.0360262	0.106638	0.00310201	0	100	0	0	0	NaN	0	0	0
44	Large crabs	0.418719	0.137922	0.829769	0.436935	0.182953	0	100	0.0241205	0.00548854	0.0476861	0.438412	0.0105747	16.7	0
45	Small crabs	0.841378	0.247423	1.77951	0.318857	0.268279	0	100	0	0	0	NaN	0	0	0
46	Commercial shrimp	0.23582	0.0342891	0.515934	0.404921	0.0954883	0	100	0.015327	0.00163304	0.0345436	0.371425	0.00569283	70.6742	0
47	Epifaunal invertebrates	15.1117	9.01144	21.8315	0.170298	2.5735	0	100	0.0927623	0.055478	0.134015	0.174743	0.0162096	0	0
48	Infaunal carnivorous invertebrates	15.5458	9.06283	23.3737	0.184746	2.87202	0	100	0	0	0	NaN	0	0	0
49	Infaunal detritivorous invertebrates	39.4194	24.0489	56.9106	0.168303	6.63442	0	100	0	0	0	NaN	0	0	0
50	Carnivorous jellyfish	3.49129	1.69262	5.54745	0.222434	0.776581	0	100	0	0	0	NaN	0	0	0
51	Euphausiids	9.86955	3.54253	18.237	0.292619	2.88802	0	100	0	0	0	NaN	0	0	0
52	Copepods	5.33428	3.39932	7.49399	0.149732	0.798712	0	100	0	0	0	NaN	0	0	0
53	Corals and sponges	2.09509	1.92873	2.24725	0.03861	0.0808914	0	100	0.000310621	4.1e-06	0.000508759	0.215591	6.7e-05	100	0
54	Macrophytes	5.2785	5.27346	5.28912	0.0162426	0.0857363	0	100	2.55e-05	8.78e-06	6.1e-05	0.271703	6.94e-06	0.62	0.45
55	Phytoplankton	15.5715	8.46625	24.2792	0.249273	3.88156	0	100	0	0	0	NaN	0	0	0

## Sheet: SOK
	Group	Biomass mean	Biomass min.	Biomass max.	Biomass c.v.	Biomass std.	Biomass % below reference	Biomass % above reference	Catch mean	Catch min.	Catch max.	Catch c.v.	Catch std.	Catch % below reference	Catch % above reference
1	Sea Otters	0.000107019	9.02e-05	0.000124755	0.084668	9.06e-06	0	100	0	0	0	NaN	0	0	0
2	Gray whales	0.0341553	0.0299907	0.0390337	0.0701251	0.00239514	0	100	0	0	0	NaN	0	0	0
3	Humpback whales	0.128868	0.11279	0.155302	0.090051	0.0116047	0	100	0	0	0	NaN	0	0	0
4	Minke whales	0.0254016	0.0213317	0.0312168	0.107161	0.00272205	0	100	0	0	0	NaN	0	0	0
5	Blue whales	0.00518106	0.00448339	0.00641593	0.129851	0.000672764	0	100	0	0	0	NaN	0	0	0
6	Fin whales	0.0285406	0.0248536	0.0346299	0.10648	0.003039	0	100	0	0	0	NaN	0	0	0
7	Sei whales	0.000379627	0.00034133	0.000428814	0.0669114	2.54e-05	0	100	0	0	0	NaN	0	0	0
8	Sperm whales	0.010837	0.0095949	0.0138002	0.108819	0.00117927	0	100	0	0	0	NaN	0	0	0
9	Resident orcas	0.0132318	0.00316042	0.0200049	0.301493	0.00398928	0	100	0	0	0	NaN	0	0	0
10	Transient orcas	0.00189516	0.00163627	0.00216858	0.0865629	0.000164051	0	100	0	0	0	NaN	0	0	0
11	Small odontocetes	0.066784	0.0493356	0.0880699	0.150149	0.0100275	0	100	0	0	0	NaN	0	0	0
12	Seals	0.0839641	0.0598312	0.119255	0.177617	0.0149134	0	100	0	0	0	NaN	0	0	0
13	Sea lions	0.147287	0.0900075	0.199143	0.150918	0.0222282	0	100	0	0	0	NaN	0	0	0
14	Seabirds	0.00733379	0.0063497	0.0084427	0.0816171	0.000598563	0	100	0	0	0	NaN	0	0	0
15	Transient salmon	0.518664	0.131915	1.457	0.503804	0.261305	0	100	0.194283	0.0476391	0.558693	0.512357	0.0995423	18.0308	3.66667
16	Coho salmon	0.136368	0.0278864	0.225305	0.242404	0.0330563	0	100	0.0241607	0.00508586	0.0440958	0.283455	0.00684849	51.7308	0
17	Chinook salmon	0.0728632	0.0167907	0.156495	0.431321	0.0314274	0	100	0.0181827	0.00176384	0.0463726	0.51507	0.00936538	70.5842	0
18	Small squid	1.20754	0.496819	2.15157	0.255148	0.308101	0	100	0	0	0	NaN	0	0	0
19	Large squid	0.646725	0.233382	1.22349	0.339564	0.219604	0	100	0	0	0	NaN	0	0	0
20	Ratfish	0.57134	0.48505	0.672595	0.0896746	0.0512347	0	100	0.000379833	7.44e-06	0.000631022	0.240322	9.13e-05	100	0
21	Dogfish	1.59494	0.910483	2.12195	0.19489	0.310838	0	100	0.0527574	0.0302206	0.0702764	0.197294	0.0104087	0	0
22	Pollock	0.475237	0.304461	0.696089	0.17756	0.0843831	0	100	6.63e-05	1.24e-06	0.000125788	0.300492	1.99e-05	100	0
23	Forage fish	9.52731	6.45939	14.0224	0.167257	1.59351	0	100	0	0	0	NaN	0	0	0
24	Hake	0.512767	0.276104	1.0418	0.301436	0.154567	0	100	0.157119	0.0673559	0.317801	0.30944	0.0486188	28.1675	0
25	Eulachon	1.68963	1.11272	2.58373	0.179574	0.303414	0	100	0.000374859	1.01e-05	0.00060015	0.272161	0.000102022	100	0
26	Juvenile herring	0.798635	0.387703	1.31458	0.250369	0.199953	0	100	0	0	0	NaN	0	0	0
27	Adult herring	1.13583	0.585505	1.96053	0.279974	0.318003	5.49417	94.5058	0.0128257	0.00315482	0.0599177	0.429148	0.00550411	100	0
28	POP	0.894637	0.627896	1.28798	0.208401	0.186443	0	100	0	0	0	NaN	0	0	0
29	Inshore rockfish	0.0617495	0.0419828	0.113606	0.325796	0.0201177	0	100	0.00573946	0.00317447	0.0113231	0.340668	0.00195525	61.0833	0
30	Piscivorous rockfish	1.8186	0.661908	2.41541	0.28412	0.516701	0	100	0.00996131	0.00261105	0.0146341	0.307949	0.00306757	88.5	0
31	Planktivorous rockfish	3.63392	1.34964	4.69105	0.227833	0.827928	0	100	0	0	0	NaN	0	0	0
32	Arrowtooth flounder	2.55096	1.75573	3.23349	0.112328	0.286544	0	100	0.00240565	0.00128497	0.00316216	0.138764	0.000333817	100	0
33	Flatfish	0.608838	0.250837	1.16742	0.344388	0.209676	0	100	0.000734815	9.98e-06	0.00170997	0.445473	0.00032734	100	0
34	Juvenile halibut	0.333514	0.200121	0.528643	0.194488	0.0648645	0	100	0.0261443	0.0144788	0.0431651	0.201713	0.00527364	0.5	0
35	Adult halibut	0.897639	0.534544	1.38582	0.205072	0.184081	0	100	0.0422939	0.0183778	0.0704652	0.243722	0.0103079	2.58333	0
36	Pacific cod	0.336103	0.116044	0.571991	0.339823	0.114215	0	100	0.00358338	0.00130133	0.00630161	0.333756	0.00119597	100	0
37	Sablefish	0.308221	0.202988	0.501304	0.212156	0.0653908	0	100	0.0320527	0.0212492	0.0515674	0.212332	0.00680579	3	0
38	Lingcod	0.186025	0.0716961	0.278994	0.210592	0.0391754	0	100	0.00613359	0.000237653	0.0111597	0.356478	0.00218649	100	0
39	Shallowwater benthic fish	0.27919	0.0517936	0.821142	0.584222	0.163109	0	100	0.000197041	1.16e-06	0.0006796	0.645542	0.000127198	99.5	0
40	Small demersal elasmobranchs	0.533662	0.302992	0.777096	0.219134	0.116943	0	100	0.000272085	4.08e-06	0.000510752	0.332777	9.05e-05	100	0
41	Large demersal sharks	0.0315098	0.0250053	0.0376667	0.0899142	0.00283318	0	100	0	0	0	NaN	0	0	0
42	Salmon sharks	0.106495	0.0200019	0.151332	0.280247	0.029845	0	100	0	0	0	NaN	0	0	0
43	Blue sharks	0.028036	0.02	0.0343371	0.100066	0.00280546	0	100	0	0	0	NaN	0	0	0
44	Large crabs	0.425571	0.142082	0.838052	0.433556	0.184509	0	100	0.0245273	0.00591955	0.0482117	0.43394	0.0106434	16.4192	0
45	Small crabs	0.841923	0.248246	1.77804	0.31881	0.268413	0	100	0	0	0	NaN	0	0	0
46	Commercial shrimp	0.231132	0.0335743	0.506378	0.409814	0.0947213	0	100	0.0150248	0.00152551	0.0339458	0.376584	0.00565809	72.2033	0
47	Epifaunal invertebrates	15.1172	9.01964	21.8402	0.170422	2.5763	0	100	0.0927943	0.0555315	0.134068	0.174728	0.0162137	0	0
48	Infaunal carnivorous invertebrates	15.5478	9.07918	23.3662	0.184748	2.87242	0	100	0	0	0	NaN	0	0	0
49	Infaunal detritivorous invertebrates	39.434	24.0925	56.9051	0.168059	6.62725	0	100	0	0	0	NaN	0	0	0
50	Carnivorous jellyfish	3.49344	1.69694	5.55203	0.22265	0.777813	0	100	0	0	0	NaN	0	0	0
51	Euphausiids	9.70023	3.49743	17.9369	0.296587	2.87696	0	100	0	0	0	NaN	0	0	0
52	Copepods	5.32679	3.43879	7.4035	0.149416	0.795905	0	100	0	0	0	NaN	0	0	0
53	Corals and sponges	2.0957	1.92873	2.24783	0.0378109	0.0792401	0	100	0.000310518	7.42e-06	0.000506044	0.215855	6.7e-05	100	0
54	Macrophytes	5.27849	5.27346	5.28909	0.0164099	0.0866195	0	100	2.53e-05	9.07e-06	6.32e-05	0.270514	6.85e-06	0.55	0.449167
55	Phytoplankton	15.5715	8.46625	24.2792	0.249273	3.88156	0	100	0	0	0	NaN	0	0	0

## Sheet: MSYe1
	Group	Biomass mean	Biomass min.	Biomass max.	Biomass c.v.	Biomass std.	Biomass % below reference	Biomass % above reference	Catch mean	Catch min.	Catch max.	Catch c.v.	Catch std.	Catch % below reference	Catch % above reference
1	Sea Otters	0.000110564	9.35e-05	0.000131024	0.0821885	9.09e-06	0	100	0	0	0	NaN	0	0	0
2	Gray whales	0.0346068	0.0299915	0.040479	0.0792987	0.00274428	0	100	0	0	0	NaN	0	0	0
3	Humpback whales	0.114024	0.0949716	0.151499	0.140953	0.016072	0	100	0	0	0	NaN	0	0	0
4	Minke whales	0.0246206	0.0204398	0.0307155	0.113539	0.0027954	0	100	0	0	0	NaN	0	0	0
5	Blue whales	0.00577587	0.00508935	0.00659475	0.0790386	0.000456517	0	100	0	0	0	NaN	0	0	0
6	Fin whales	0.0303494	0.0264491	0.0352985	0.0816622	0.0024784	0	100	0	0	0	NaN	0	0	0
7	Sei whales	0.00040486	0.000364568	0.000436908	0.0471213	1.91e-05	0	100	0	0	0	NaN	0	0	0
8	Sperm whales	0.0114674	0.0099536	0.0152962	0.133569	0.00153169	0	100	0	0	0	NaN	0	0	0
9	Resident orcas	0.0139507	0.00316042	0.0213572	0.304356	0.00424596	0	100	0	0	0	NaN	0	0	0
10	Transient orcas	0.00161491	0.00126343	0.00197095	0.127705	0.000206232	0	100	0	0	0	NaN	0	0	0
11	Small odontocetes	0.0552136	0.0384882	0.0800471	0.176783	0.00976081	0	100	0	0	0	NaN	0	0	0
12	Seals	0.0749918	0.0512852	0.112768	0.19417	0.0145612	0	100	0	0	0	NaN	0	0	0
13	Sea lions	0.146339	0.0898895	0.199054	0.14901	0.021806	0	100	0	0	0	NaN	0	0	0
14	Seabirds	0.00710711	0.00607648	0.00836374	0.0864576	0.000614464	0	100	0	0	0	NaN	0	0	0
15	Transient salmon	0.542003	0.132585	1.59933	0.503422	0.272856	0	100	0.203068	0.0476148	0.613274	0.511932	0.103957	13.6433	4.71667
16	Coho salmon	0.141374	0.027871	0.242426	0.238969	0.0337841	0	100	0.0251145	0.00508577	0.0475337	0.278327	0.00699004	47.3692	0
17	Chinook salmon	0.0751364	0.0175007	0.168501	0.423988	0.031857	0	100	0.0188446	0.00207847	0.0500291	0.502529	0.00946998	67.6467	0
18	Small squid	1.2626	0.518842	2.25481	0.247003	0.311867	0	100	0	0	0	NaN	0	0	0
19	Large squid	0.663593	0.236635	1.29269	0.337151	0.223731	0	100	0	0	0	NaN	0	0	0
20	Ratfish	0.561928	0.455935	0.686232	0.112391	0.0631555	0	100	0.000374329	0	0.000639907	0.252001	9.43e-05	100	0
21	Dogfish	1.69842	0.910475	2.31643	0.213451	0.362529	0	100	0.0561749	0.0302199	0.0767315	0.215647	0.0121139	0	0
22	Pollock	0.535273	0.340775	0.803471	0.169773	0.0908752	0	100	7.47e-05	0	0.000147365	0.296174	2.21e-05	100	0
23	Forage fish	9.66562	6.49632	14.4945	0.16885	1.63204	0	100	0	0	0	NaN	0	0	0
24	Hake	0.394237	0.227807	0.88419	0.353436	0.139338	0	100	0.13036	0.0520624	0.295991	0.383865	0.0500406	52	0
25	Eulachon	1.68366	1.08654	2.64283	0.184242	0.310201	0	100	0.000373416	0	0.000613943	0.275714	0.000102956	100	0
26	Juvenile herring	0.679015	0.153451	1.28777	0.277575	0.188478	0	100	0	0	0	NaN	0	0	0
27	Adult herring	0.789823	0.0234368	1.75693	0.316036	0.249612	33.185	66.815	0.404652	0	2.17582	0.77504	0.313621	28.47	43.1783
28	POP	0.968234	0.627896	1.47203	0.216603	0.209722	0	100	0	0	0	NaN	0	0	0
29	Inshore rockfish	0.062442	0.0431671	0.113652	0.316399	0.0197566	0	100	0.00581493	0.0032889	0.0113253	0.330319	0.00192078	59.17	0
30	Piscivorous rockfish	1.87569	0.661908	2.51231	0.291283	0.546358	0	100	0.0103023	0.00261042	0.0152226	0.312153	0.0032159	80.6392	0
31	Planktivorous rockfish	3.81487	1.34962	4.98266	0.234379	0.894125	0	100	0	0	0	NaN	0	0	0
32	Arrowtooth flounder	2.54711	1.75563	3.22681	0.109708	0.279439	0	100	0.00240485	0.00128506	0.00315558	0.136633	0.000328583	100	0
33	Flatfish	0.596843	0.239173	1.14904	0.348443	0.207966	0	100	0.000721287	0	0.00169902	0.448056	0.000323177	100	0
34	Juvenile halibut	0.334397	0.200106	0.528253	0.192221	0.0642781	0	100	0.0262473	0.0146324	0.0431389	0.199104	0.00522595	0.36	0
35	Adult halibut	0.905701	0.536031	1.39891	0.200802	0.181867	0	100	0.0427922	0.0185437	0.0710231	0.23837	0.0102004	2.47167	0
36	Pacific cod	0.349324	0.123026	0.594956	0.322422	0.112629	0	100	0.00372941	0.00137587	0.00655084	0.315921	0.0011782	100	0
37	Sablefish	0.328327	0.209874	0.540775	0.211458	0.0694274	0	100	0.0341363	0.0219754	0.0555806	0.211389	0.00721605	0	0
38	Lingcod	0.184682	0.0716919	0.282995	0.205971	0.0380392	0	100	0.00612395	0.000318393	0.0113198	0.341616	0.00209204	100	0
39	Shallowwater benthic fish	0.275885	0.0497643	0.843119	0.593408	0.163712	0	100	0.000195127	0	0.000699184	0.651405	0.000127106	99.465	0
40	Small demersal elasmobranchs	0.528629	0.302992	0.797014	0.227501	0.120263	0	100	0.000270164	0	0.00051606	0.339534	9.17e-05	100	0
41	Large demersal sharks	0.0322028	0.0250052	0.0387627	0.091926	0.00296027	0	100	0	0	0	NaN	0	0	0
42	Salmon sharks	0.113058	0.0200019	0.16224	0.282398	0.0319272	0	100	0	0	0	NaN	0	0	0
43	Blue sharks	0.0298352	0.0199957	0.0373248	0.109686	0.0032725	0	100	0	0	0	NaN	0	0	0
44	Large crabs	0.410479	0.134568	0.817167	0.442693	0.181716	0	100	0.0236251	0.00515532	0.0468934	0.446103	0.0105392	17.935	0
45	Small crabs	0.839698	0.246791	1.77916	0.318935	0.267809	0	100	0	0	0	NaN	0	0	0
46	Commercial shrimp	0.248355	0.0402846	0.532777	0.385075	0.0956352	0	100	0.0161442	0.00227109	0.0357948	0.355378	0.00573729	66.4517	0
47	Epifaunal invertebrates	15.0981	8.9732	21.8242	0.170367	2.57222	0	100	0.0926815	0.0552521	0.133965	0.174564	0.0161789	0	0
48	Infaunal carnivorous invertebrates	15.5448	9.04195	23.3842	0.184793	2.87257	0	100	0	0	0	NaN	0	0	0
49	Infaunal detritivorous invertebrates	39.3979	23.9945	56.9239	0.168248	6.62861	0	100	0	0	0	NaN	0	0	0
50	Carnivorous jellyfish	3.48584	1.67907	5.54621	0.222711	0.776334	0	100	0	0	0	NaN	0	0	0
51	Euphausiids	10.0539	3.5568	18.633	0.289141	2.90698	0	100	0	0	0	NaN	0	0	0
52	Copepods	5.34112	3.3241	7.57806	0.150484	0.803753	0	100	0	0	0	NaN	0	0	0
53	Corals and sponges	2.09455	1.92873	2.24676	0.0391997	0.0821058	0	100	0.000310578	0	0.000514864	0.217991	6.77e-05	100	0
54	Macrophytes	5.27853	5.27344	5.28925	0.0163424	0.086264	0	100	2.54e-05	9.91e-06	6.43e-05	0.268912	6.84e-06	0.44	0.45
55	Phytoplankton	15.5715	8.46625	24.2792	0.249273	3.88156	0	100	0	0	0	NaN	0	0	0

## Sheet: MSYe2
	Group	Biomass mean	Biomass min.	Biomass max.	Biomass c.v.	Biomass std.	Biomass % below reference	Biomass % above reference	Catch mean	Catch min.	Catch max.	Catch c.v.	Catch std.	Catch % below reference	Catch % above reference
1	Sea Otters	0.000108999	9.16e-05	0.000129024	0.0832318	9.07e-06	0	100	0	0	0	NaN	0	0	0
2	Gray whales	0.0344011	0.0299907	0.0400914	0.0754116	0.00259424	0	100	0	0	0	NaN	0	0	0
3	Humpback whales	0.118608	0.100133	0.15291	0.120293	0.0142678	0	100	0	0	0	NaN	0	0	0
4	Minke whales	0.0248914	0.0206681	0.0308493	0.109131	0.00271642	0	100	0	0	0	NaN	0	0	0
5	Blue whales	0.00554447	0.00481908	0.0066122	0.100087	0.00055493	0	100	0	0	0	NaN	0	0	0
6	Fin whales	0.0295924	0.025618	0.0353818	0.0930607	0.00275389	0	100	0	0	0	NaN	0	0	0
7	Sei whales	0.000394938	0.00035298	0.000437817	0.0552624	2.18e-05	0	100	0	0	0	NaN	0	0	0
8	Sperm whales	0.0112282	0.0097895	0.0148374	0.123724	0.00138921	0	100	0	0	0	NaN	0	0	0
9	Resident orcas	0.0135947	0.00316042	0.0209951	0.303717	0.00412895	0	100	0	0	0	NaN	0	0	0
10	Transient orcas	0.00173079	0.00133901	0.0020742	0.095766	0.000165751	0	100	0	0	0	NaN	0	0	0
11	Small odontocetes	0.0599288	0.0397106	0.0826518	0.153452	0.0091962	0	100	0	0	0	NaN	0	0	0
12	Seals	0.078923	0.0523756	0.114885	0.17842	0.0140814	0	100	0	0	0	NaN	0	0	0
13	Sea lions	0.146631	0.0899357	0.199864	0.148445	0.0217665	0	100	0	0	0	NaN	0	0	0
14	Seabirds	0.00720666	0.00614423	0.00838838	0.0827454	0.000596318	0	100	0	0	0	NaN	0	0	0
15	Transient salmon	0.530854	0.127343	1.5952	0.508187	0.269773	0	100	0.198873	0.0476289	0.61169	0.51648	0.102714	15.1483	4.64917
16	Coho salmon	0.138999	0.0278722	0.240769	0.241583	0.0335799	0	100	0.0246894	0.00508577	0.0471713	0.280628	0.00692853	48.4183	0
17	Chinook salmon	0.0740501	0.0165565	0.167251	0.428604	0.0317382	0	100	0.018565	0.00199156	0.0496356	0.506888	0.00941037	70.315	0
18	Small squid	1.2381	0.504363	2.26162	0.249632	0.309071	0	100	0	0	0	NaN	0	0	0
19	Large squid	0.656078	0.233936	1.29634	0.338825	0.222296	0	100	0	0	0	NaN	0	0	0
20	Ratfish	0.565409	0.458848	0.681496	0.102612	0.0580179	0	100	0.000376477	0	0.000639779	0.247664	9.32e-05	100	0
21	Dogfish	1.6498	0.910475	2.25621	0.203359	0.335501	0	100	0.0545721	0.0302199	0.0747721	0.205483	0.0112136	0	0
22	Pollock	0.51051	0.315307	0.772614	0.175027	0.089353	0	100	7.13e-05	0	0.000143169	0.299645	2.14e-05	100	0
23	Forage fish	9.61241	6.47419	14.4066	0.167977	1.61466	0	100	0	0	0	NaN	0	0	0
24	Hake	0.397874	0.229014	0.89392	0.351893	0.140009	0	100	0.131764	0.0527747	0.299403	0.380332	0.0501141	48.8017	0
25	Eulachon	1.68023	1.08689	2.6395	0.182431	0.306526	0	100	0.000372641	0	0.000613383	0.274551	0.000102309	100	0
26	Juvenile herring	0.743387	0.131011	1.36871	0.264616	0.196712	0	100	0	0	0	NaN	0	0	0
27	Adult herring	0.939038	0.0297565	2.03018	0.295021	0.277037	69.08	30.92	0.290134	0	2.53647	1.40347	0.407195	62.6	33.8017
28	POP	0.931052	0.623301	1.43112	0.216939	0.201981	0	100	0	0	0	NaN	0	0	0
29	Inshore rockfish	0.0626026	0.0431458	0.113755	0.315653	0.0197607	0	100	0.00582915	0.00327324	0.01134	0.329734	0.00192207	58.3983	0
30	Piscivorous rockfish	1.85834	0.661908	2.49098	0.288917	0.536904	0	100	0.0102071	0.00261099	0.0150925	0.310331	0.00316756	80.9375	0
31	Planktivorous rockfish	3.72474	1.34962	4.88025	0.230542	0.858709	0	100	0	0	0	NaN	0	0	0
32	Arrowtooth flounder	2.55366	1.75564	3.25925	0.11104	0.283559	0	100	0.00241046	0.0012752	0.00318774	0.137694	0.000331906	100	0
33	Flatfish	0.601676	0.242364	1.15974	0.346494	0.208477	0	100	0.000726873	0	0.00171133	0.446727	0.000324714	100	0
34	Juvenile halibut	0.334402	0.199806	0.53115	0.192913	0.0645106	0	100	0.0262406	0.0144055	0.0433871	0.200003	0.00524821	0.433333	0
35	Adult halibut	0.902504	0.532828	1.39579	0.202432	0.182696	0	100	0.04263	0.0182818	0.0708039	0.239815	0.0102233	2.42167	0
36	Pacific cod	0.343135	0.118118	0.587845	0.326299	0.111964	0	100	0.00366212	0.00132157	0.00645912	0.319836	0.00117128	100	0
37	Sablefish	0.320727	0.202965	0.538137	0.215761	0.0692006	0	100	0.0333487	0.0212043	0.055236	0.215776	0.00719585	0.4725	0
38	Lingcod	0.185653	0.0716923	0.287077	0.20583	0.0382129	0	100	0.00615544	0.000294937	0.0114831	0.342253	0.00210672	100	0
39	Shallowwater benthic fish	0.276482	0.0497987	0.841862	0.591901	0.16365	0	100	0.000195502	0	0.000704295	0.650443	0.000127163	99.45	0
40	Small demersal elasmobranchs	0.532574	0.302992	0.795536	0.223288	0.118917	0	100	0.000272101	0	0.000526718	0.336711	9.16e-05	100	0
41	Large demersal sharks	0.031891	0.0250052	0.038417	0.0915214	0.00291871	0	100	0	0	0	NaN	0	0	0
42	Salmon sharks	0.109928	0.0200019	0.160737	0.280084	0.0307889	0	100	0	0	0	NaN	0	0	0
43	Blue sharks	0.0287603	0.0199958	0.0360619	0.102992	0.00296208	0	100	0	0	0	NaN	0	0	0
44	Large crabs	0.416896	0.134596	0.829713	0.439801	0.183351	0	100	0.0240069	0.00515857	0.0478711	0.442052	0.0106123	17.7967	0
45	Small crabs	0.840248	0.245598	1.78094	0.31874	0.267821	0	100	0	0	0	NaN	0	0	0
46	Commercial shrimp	0.244076	0.0386463	0.530931	0.388936	0.0949301	0	100	0.0158709	0.00216698	0.0353627	0.359786	0.00571012	68.6258	0
47	Epifaunal invertebrates	15.1034	8.97233	21.845	0.170439	2.57421	0	100	0.0927141	0.0552438	0.134086	0.174677	0.016195	0	0
48	Infaunal carnivorous invertebrates	15.5468	9.03867	23.3789	0.184671	2.87105	0	100	0	0	0	NaN	0	0	0
49	Infaunal detritivorous invertebrates	39.4097	23.9803	56.9236	0.168257	6.63097	0	100	0	0	0	NaN	0	0	0
50	Carnivorous jellyfish	3.48764	1.68026	5.55933	0.222707	0.776723	0	100	0	0	0	NaN	0	0	0
51	Euphausiids	9.8926	3.47816	18.5019	0.292867	2.89721	0	100	0	0	0	NaN	0	0	0
52	Copepods	5.3279	3.3185	7.63853	0.150415	0.801395	0	100	0	0	0	NaN	0	0	0
53	Corals and sponges	2.0951	1.92873	2.24758	0.0387337	0.0811508	0	100	0.000310626	0	0.000514747	0.217948	6.77e-05	100	0
54	Macrophytes	5.27852	5.27344	5.28926	0.0163018	0.0860491	0	100	2.54e-05	8.86e-06	6.97e-05	0.272964	6.93e-06	0.46	0.52
55	Phytoplankton	15.5715	8.46625	24.2792	0.249273	3.88156	0	100	0	0	0	NaN	0	0	0

## Sheet: MSYs1
	Group	Biomass mean	Biomass min.	Biomass max.	Biomass c.v.	Biomass std.	Biomass % below reference	Biomass % above reference	Catch mean	Catch min.	Catch max.	Catch c.v.	Catch std.	Catch % below reference	Catch % above reference
1	Sea Otters	0.000109574	9.26e-05	0.000129435	0.0825595	9.05e-06	0	100	0	0	0	NaN	0	0	0
2	Gray whales	0.0344821	0.0299911	0.0401053	0.0773371	0.00266675	0	100	0	0	0	NaN	0	0	0
3	Humpback whales	0.117032	0.0983032	0.152006	0.129798	0.0151905	0	100	0	0	0	NaN	0	0	0
4	Minke whales	0.0247633	0.0205821	0.0308561	0.112974	0.00279761	0	100	0	0	0	NaN	0	0	0
5	Blue whales	0.00561331	0.00494532	0.00657591	0.0918089	0.000515352	0	100	0	0	0	NaN	0	0	0
6	Fin whales	0.0298029	0.0260078	0.0352098	0.0884821	0.00263702	0	100	0	0	0	NaN	0	0	0
7	Sei whales	0.000397776	0.000358328	0.000435901	0.0511974	2.04e-05	0	100	0	0	0	NaN	0	0	0
8	Sperm whales	0.0113011	0.00986602	0.0149386	0.126996	0.00143519	0	100	0	0	0	NaN	0	0	0
9	Resident orcas	0.0137447	0.00316042	0.0209586	0.304042	0.00417897	0	100	0	0	0	NaN	0	0	0
10	Transient orcas	0.00167896	0.00134572	0.00201575	0.111495	0.000187195	0	100	0	0	0	NaN	0	0	0
11	Small odontocetes	0.0579639	0.0400069	0.0824294	0.170359	0.00987467	0	100	0	0	0	NaN	0	0	0
12	Seals	0.0772076	0.0525737	0.114547	0.190399	0.0147002	0	100	0	0	0	NaN	0	0	0
13	Sea lions	0.146352	0.0900023	0.198993	0.149233	0.0218405	0	100	0	0	0	NaN	0	0	0
14	Seabirds	0.0071633	0.00612994	0.00838601	0.08497	0.000608666	0	100	0	0	0	NaN	0	0	0
15	Transient salmon	0.535395	0.131209	1.57457	0.50084	0.268147	0	100	0.200585	0.0476776	0.603778	0.509367	0.102171	16.3133	3.95
16	Coho salmon	0.139898	0.0278767	0.236703	0.238685	0.0333916	0	100	0.0248487	0.00508564	0.0463652	0.277663	0.00689955	47.8742	0
17	Chinook salmon	0.0744208	0.0172506	0.163928	0.424105	0.0315622	0	100	0.0186582	0.00215368	0.0485985	0.502707	0.00937959	68.0025	0
18	Small squid	1.24692	0.514053	2.23757	0.249116	0.310629	0	100	0	0	0	NaN	0	0	0
19	Large squid	0.658677	0.235797	1.2657	0.337327	0.22219	0	100	0	0	0	NaN	0	0	0
20	Ratfish	0.564076	0.462591	0.682843	0.105949	0.0597632	0	100	0.000375793	0	0.000639734	0.248195	9.33e-05	100	0
21	Dogfish	1.66965	0.910478	2.26389	0.208974	0.348913	0	100	0.0552235	0.0302202	0.0750006	0.21135	0.0116715	0	0
22	Pollock	0.519963	0.332177	0.781161	0.170647	0.08873	0	100	7.26e-05	0	0.000142399	0.296029	2.15e-05	100	0
23	Forage fish	9.63092	6.49882	14.3444	0.1683	1.62088	0	100	0	0	0	NaN	0	0	0
24	Hake	0.396814	0.228716	0.893772	0.354801	0.14079	0	100	0.131325	0.0525839	0.299351	0.384095	0.0504412	49.2175	0
25	Eulachon	1.68126	1.09426	2.61863	0.183176	0.307966	0	100	0.000373022	0	0.000608208	0.274234	0.000102295	100	0
26	Juvenile herring	0.721144	0.242183	1.30139	0.265956	0.191793	0	100	0	0	0	NaN	0	0	0
27	Adult herring	0.885999	0.0552499	1.77683	0.298535	0.264502	21.1508	78.8492	0.342495	0	1.51635	0.614661	0.210518	15.82	23.4792
28	POP	0.944543	0.627896	1.42709	0.214132	0.202257	0	100	0	0	0	NaN	0	0	0
29	Inshore rockfish	0.0625762	0.0433248	0.113753	0.315855	0.019765	0	100	0.00582681	0.00329255	0.0113391	0.330025	0.00192299	58.9375	0
30	Piscivorous rockfish	1.86535	0.661908	2.49573	0.290187	0.541301	0	100	0.010244	0.00261205	0.0151219	0.311457	0.00319056	80.6225	0
31	Planktivorous rockfish	3.76018	1.34962	4.90249	0.232772	0.875267	0	100	0	0	0	NaN	0	0	0
32	Arrowtooth flounder	2.55026	1.75567	3.23571	0.110228	0.28111	0	100	0.00240719	0.00128617	0.00316463	0.137127	0.000330091	100	0
33	Flatfish	0.599824	0.241642	1.15396	0.347258	0.208293	0	100	0.000724936	0	0.00169577	0.44696	0.000324017	100	0
34	Juvenile halibut	0.334451	0.200171	0.528881	0.192686	0.0644441	0	100	0.0262435	0.0145309	0.0431842	0.199808	0.00524365	0.350833	0
35	Adult halibut	0.90406	0.535181	1.39522	0.201722	0.182369	0	100	0.0427021	0.0185375	0.0708107	0.239215	0.010215	2.51083	0
36	Pacific cod	0.346059	0.121409	0.58997	0.32697	0.113151	0	100	0.00369319	0.00135938	0.00650041	0.320595	0.00118402	100	0
37	Sablefish	0.323385	0.208429	0.53046	0.209367	0.0677061	0	100	0.0336241	0.0218108	0.0545228	0.209344	0.00703903	0	0
38	Lingcod	0.185446	0.0716934	0.283162	0.207914	0.0385568	0	100	0.00614876	0.000323269	0.0113248	0.343868	0.00211436	100	0
39	Shallowwater benthic fish	0.276408	0.0499142	0.838669	0.590894	0.163328	0	100	0.000195492	0	0.000694796	0.649178	0.000126909	99.4559	0
40	Small demersal elasmobranchs	0.530863	0.302992	0.792834	0.225036	0.119463	0	100	0.000271305	0	0.000515854	0.337209	9.15e-05	100	0
41	Large demersal sharks	0.0320023	0.0250053	0.038426	0.0915592	0.0029301	0	100	0	0	0	NaN	0	0	0
42	Salmon sharks	0.111324	0.0200019	0.159992	0.282373	0.0314347	0	100	0	0	0	NaN	0	0	0
43	Blue sharks	0.0291811	0.0199964	0.036271	0.106013	0.00309357	0	100	0	0	0	NaN	0	0	0
44	Large crabs	0.414141	0.136222	0.821402	0.440055	0.182245	0	100	0.0238462	0.00532444	0.0471703	0.442552	0.0105532	17.9583	0
45	Small crabs	0.839904	0.246687	1.77703	0.318921	0.267863	0	100	0	0	0	NaN	0	0	0
46	Commercial shrimp	0.245567	0.0394362	0.528091	0.387665	0.0951979	0	100	0.015967	0.00221078	0.0354859	0.357229	0.00570387	68.61	0
47	Epifaunal invertebrates	15.1017	8.99043	21.8262	0.170391	2.57319	0	100	0.0927032	0.0553545	0.133975	0.174608	0.0161867	0	0
48	Infaunal carnivorous invertebrates	15.546	9.0398	23.3801	0.184782	2.87263	0	100	0	0	0	NaN	0	0	0
49	Infaunal detritivorous invertebrates	39.4058	23.9888	56.9167	0.168256	6.63025	0	100	0	0	0	NaN	0	0	0
50	Carnivorous jellyfish	3.4869	1.68569	5.5457	0.222591	0.776151	0	100	0	0	0	NaN	0	0	0
51	Euphausiids	9.94866	3.56589	18.4674	0.291046	2.89552	0	100	0	0	0	NaN	0	0	0
52	Copepods	5.33209	3.35432	7.52602	0.150229	0.801032	0	100	0	0	0	NaN	0	0	0
53	Corals and sponges	2.09484	1.92873	2.24712	0.0391125	0.0819346	0	100	0.000310717	0	0.000512805	0.216908	6.74e-05	100	0
54	Macrophytes	5.27853	5.27346	5.28921	0.0163434	0.0862693	0	100	2.55e-05	8.86e-06	6.44e-05	0.272719	6.94e-06	0.43	0.431667
55	Phytoplankton	15.5715	8.46625	24.2792	0.249273	3.88156	0	100	0	0	0	NaN	0	0	0

## Sheet: MSYs2
	Group	Biomass mean	Biomass min.	Biomass max.	Biomass c.v.	Biomass std.	Biomass % below reference	Biomass % above reference	Catch mean	Catch min.	Catch max.	Catch c.v.	Catch std.	Catch % below reference	Catch % above reference
1	Sea Otters	0.000108365	9.09e-05	0.000127465	0.083558	9.05e-06	0	100	0	0	0	NaN	0	0	0
2	Gray whales	0.0343195	0.0299907	0.0396596	0.0744588	0.00255539	0	100	0	0	0	NaN	0	0	0
3	Humpback whales	0.120639	0.10183	0.152955	0.113949	0.0137468	0	100	0	0	0	NaN	0	0	0
4	Minke whales	0.025012	0.0208708	0.0309523	0.108127	0.00270447	0	100	0	0	0	NaN	0	0	0
5	Blue whales	0.00545182	0.00471219	0.00653378	0.107173	0.000584287	0	100	0	0	0	NaN	0	0	0
6	Fin whales	0.0292878	0.0253356	0.0350349	0.0967514	0.00283363	0	100	0	0	0	NaN	0	0	0
7	Sei whales	0.000390856	0.00034909	0.000433868	0.0579431	2.26e-05	0	100	0	0	0	NaN	0	0	0
8	Sperm whales	0.0111289	0.00973153	0.0145833	0.120522	0.00134128	0	100	0	0	0	NaN	0	0	0
9	Resident orcas	0.013468	0.00316042	0.0206528	0.302875	0.00407912	0	100	0	0	0	NaN	0	0	0
10	Transient orcas	0.00177687	0.00145994	0.00208754	0.0888547	0.000157884	0	100	0	0	0	NaN	0	0	0
11	Small odontocetes	0.0618932	0.0438728	0.083632	0.149862	0.00927543	0	100	0	0	0	NaN	0	0	0
12	Seals	0.0804338	0.0559754	0.115586	0.176084	0.0141631	0	100	0	0	0	NaN	0	0	0
13	Sea lions	0.146692	0.0899983	0.199373	0.148601	0.0217986	0	100	0	0	0	NaN	0	0	0
14	Seabirds	0.00724584	0.00623183	0.00839633	0.0821953	0.000595574	0	100	0	0	0	NaN	0	0	0
15	Transient salmon	0.526553	0.126499	1.54864	0.50674	0.266826	0	100	0.197267	0.0476289	0.593834	0.515073	0.101607	17.0542	3.9975
16	Coho salmon	0.138089	0.0278754	0.235234	0.241733	0.0333808	0	100	0.0245258	0.00508563	0.0460807	0.280646	0.00688306	50.7317	0
17	Chinook salmon	0.073629	0.0164933	0.163016	0.429096	0.0315939	0	100	0.0184566	0.00200095	0.0483164	0.507582	0.00936822	70.3008	0
18	Small squid	1.22824	0.500722	2.22447	0.251163	0.308487	0	100	0	0	0	NaN	0	0	0
19	Large squid	0.653055	0.233006	1.26753	0.339188	0.221508	0	100	0	0	0	NaN	0	0	0
20	Ratfish	0.566931	0.470967	0.680005	0.0988029	0.0560145	0	100	0.000377436	0	0.000635379	0.24572	9.27e-05	100	0
21	Dogfish	1.63108	0.910477	2.19805	0.199748	0.325804	0	100	0.0539524	0.0302201	0.0727966	0.201942	0.0108953	0	0
22	Pollock	0.500749	0.31372	0.757114	0.17522	0.0877413	0	100	6.99e-05	0	0.000139106	0.299541	2.09e-05	100	0
23	Forage fish	9.59153	6.47479	14.2725	0.167715	1.60865	0	100	0	0	0	NaN	0	0	0
24	Hake	0.399681	0.228833	0.901218	0.352644	0.140945	0	100	0.132438	0.052683	0.301768	0.380282	0.0503637	49.0692	0
25	Eulachon	1.67935	1.09406	2.61401	0.181759	0.305237	0	100	0.000372472	0	0.000607036	0.273918	0.000102027	100	0
26	Juvenile herring	0.767892	0.226214	1.36245	0.251412	0.193057	0	100	0	0	0	NaN	0	0	0
27	Adult herring	1.00072	0.143975	2.01007	0.26786	0.268052	63.4367	36.5633	0.240801	0	1.87469	1.20363	0.289835	54.24	25.9825
28	POP	0.916279	0.621474	1.3694	0.217052	0.19888	0	100	0	0	0	NaN	0	0	0
29	Inshore rockfish	0.0626656	0.043236	0.11387	0.315509	0.0197715	0	100	0.00583451	0.00327152	0.011351	0.329724	0.00192378	58.2417	0
30	Piscivorous rockfish	1.85154	0.661908	2.47509	0.287901	0.533062	0	100	0.010168	0.00261099	0.0149955	0.309858	0.00315064	82.065	0
31	Planktivorous rockfish	3.6906	1.34962	4.82543	0.228944	0.84494	0	100	0	0	0	NaN	0	0	0
32	Arrowtooth flounder	2.55649	1.75566	3.25991	0.111477	0.28499	0	100	0.00241262	0.00127609	0.00318849	0.138239	0.000333519	100	0
33	Flatfish	0.603673	0.243778	1.16356	0.345876	0.208796	0	100	0.000729234	0	0.00171529	0.446333	0.000325482	100	0
34	Juvenile halibut	0.334405	0.200091	0.530349	0.193242	0.064621	0	100	0.0262355	0.0144002	0.0433219	0.20048	0.00525969	0.44	0
35	Adult halibut	0.901363	0.533207	1.39389	0.203039	0.183012	0	100	0.0425675	0.0183581	0.0707907	0.240345	0.0102309	2.48167	0
36	Pacific cod	0.340962	0.117061	0.583347	0.329152	0.112228	0	100	0.0036381	0.00130948	0.00642612	0.322748	0.00117419	100	0
37	Sablefish	0.317601	0.202922	0.525435	0.215067	0.0683054	0	100	0.0330253	0.0212136	0.054005	0.215005	0.00710061	0.651667	0
38	Lingcod	0.186054	0.0716931	0.28425	0.206592	0.0384373	0	100	0.00616768	0.000296327	0.01137	0.3437	0.00211983	100	0
39	Shallowwater benthic fish	0.27684	0.0499351	0.837044	0.59043	0.163455	0	100	0.000195742	0	0.000693301	0.649223	0.00012708	99.5	0
40	Small demersal elasmobranchs	0.534136	0.302992	0.791119	0.221929	0.11854	0	100	0.000272859	0	0.000522222	0.335654	9.16e-05	100	0
41	Large demersal sharks	0.0317729	0.0250053	0.0381917	0.091177	0.00289696	0	100	0	0	0	NaN	0	0	0
42	Salmon sharks	0.108753	0.0200019	0.156465	0.279666	0.0304145	0	100	0	0	0	NaN	0	0	0
43	Blue sharks	0.0283468	0.0199962	0.0351578	0.100001	0.00283469	0	100	0	0	0	NaN	0	0	0
44	Large crabs	0.419342	0.137624	0.8321	0.438361	0.183823	0	100	0.0241535	0.00545458	0.0480886	0.44014	0.0106309	17.2008	0
45	Small crabs	0.840365	0.246121	1.77904	0.318792	0.267902	0	100	0	0	0	NaN	0	0	0
46	Commercial shrimp	0.242339	0.0380617	0.523214	0.39084	0.0947156	0	100	0.0157572	0.00211566	0.0353272	0.361217	0.00569176	69.0975	0
47	Epifaunal invertebrates	15.1057	8.97388	21.8373	0.170364	2.57346	0	100	0.0927271	0.0552494	0.134048	0.174688	0.0161983	0	0
48	Infaunal carnivorous invertebrates	15.5477	9.06085	23.3782	0.184624	2.87048	0	100	0	0	0	NaN	0	0	0
49	Infaunal detritivorous invertebrates	39.4152	24.0329	56.9151	0.168223	6.63056	0	100	0	0	0	NaN	0	0	0
50	Carnivorous jellyfish	3.48833	1.6817	5.55025	0.222652	0.776683	0	100	0	0	0	NaN	0	0	0
51	Euphausiids	9.82634	3.50393	18.3414	0.294248	2.89138	0	100	0	0	0	NaN	0	0	0
52	Copepods	5.32343	3.36139	7.5284	0.150118	0.799144	0	100	0	0	0	NaN	0	0	0
53	Corals and sponges	2.09532	1.92873	2.24775	0.0384023	0.0804649	0	100	0.000310646	0	0.000511875	0.217637	6.76e-05	100	0
54	Macrophytes	5.27852	5.27345	5.28928	0.0163063	0.0860729	0	100	2.54e-05	9.71e-06	6.81e-05	0.271635	6.89e-06	0.4	0.468333
55	Phytoplankton	15.5715	8.46625	24.2792	0.249273	3.88156	0	100	0	0	0	NaN	0	0	0

## Sheet: LF1-01
	Group	Biomass mean	Biomass min.	Biomass max.	Biomass c.v.	Biomass std.	Biomass % below reference	Biomass % above reference	Catch mean	Catch min.	Catch max.	Catch c.v.	Catch std.	Catch % below reference	Catch % above reference
1	Sea Otters	0.000107125	9.02e-05	0.000125089	0.0839061	8.99e-06	0	100	0	0	0	NaN	0	0	0
2	Gray whales	0.0341498	0.0299907	0.0391013	0.0705696	0.00240994	0	100	0	0	0	NaN	0	0	0
3	Humpback whales	0.126198	0.109083	0.154513	0.0980407	0.0123725	0	100	0	0	0	NaN	0	0	0
4	Minke whales	0.0253963	0.0212665	0.0311679	0.106296	0.00269953	0	100	0	0	0	NaN	0	0	0
5	Blue whales	0.00525586	0.00455484	0.00644836	0.123847	0.00065092	0	100	0	0	0	NaN	0	0	0
6	Fin whales	0.0287275	0.0249713	0.0347208	0.103822	0.00298255	0	100	0	0	0	NaN	0	0	0
7	Sei whales	0.000382667	0.000343605	0.000430146	0.0644311	2.47e-05	0	100	0	0	0	NaN	0	0	0
8	Sperm whales	0.0109189	0.00963057	0.0140304	0.112536	0.00122877	0	100	0	0	0	NaN	0	0	0
9	Resident orcas	0.0132583	0.00316042	0.0202087	0.302375	0.00400898	0	100	0	0	0	NaN	0	0	0
10	Transient orcas	0.00187916	0.00159782	0.0021732	0.0853397	0.000160367	0	100	0	0	0	NaN	0	0	0
11	Small odontocetes	0.0661812	0.0483745	0.0875049	0.147588	0.00976757	0	100	0	0	0	NaN	0	0	0
12	Seals	0.0835659	0.0592529	0.118563	0.175178	0.0146389	0	100	0	0	0	NaN	0	0	0
13	Sea lions	0.147077	0.0900063	0.19925	0.150059	0.0220703	0	100	0	0	0	NaN	0	0	0
14	Seabirds	0.00734008	0.00634002	0.00843826	0.0810252	0.000594732	0	100	0	0	0	NaN	0	0	0
15	Transient salmon	0.518449	0.128746	1.48055	0.505716	0.262188	0	100	0.194211	0.0476289	0.567726	0.514164	0.099856	16.745	3.68083
16	Coho salmon	0.136545	0.0278842	0.227338	0.242757	0.0331472	0	100	0.0242423	0.00508563	0.0444929	0.281318	0.00681981	52.6258	0
17	Chinook salmon	0.0730061	0.0165573	0.157717	0.431442	0.0314979	0	100	0.0182893	0.00202857	0.0467257	0.510031	0.00932811	69.9758	0
18	Small squid	1.20971	0.496331	2.16367	0.254481	0.307849	0	100	0	0	0	NaN	0	0	0
19	Large squid	0.64726	0.233039	1.22802	0.339828	0.219957	0	100	0	0	0	NaN	0	0	0
20	Ratfish	0.57119	0.483101	0.673722	0.0901041	0.0514666	0	100	0.000380182	8.48e-07	0.000632805	0.241329	9.17e-05	100	0
21	Dogfish	1.59431	0.910482	2.12763	0.193735	0.308875	0	100	0.0527365	0.0302205	0.0704753	0.196242	0.0103491	0	0
22	Pollock	0.482071	0.306534	0.714388	0.176869	0.0852635	0	100	6.73e-05	1.42e-07	0.000129418	0.299888	2.02e-05	100	0
23	Forage fish	9.55507	6.47847	14.104	0.166776	1.59356	0	100	0	0	0	NaN	0	0	0
24	Hake	0.405284	0.230959	0.91116	0.356103	0.144323	0	100	0.134451	0.053906	0.304862	0.381887	0.0513451	43.5775	0
25	Eulachon	1.67904	1.1033	2.57759	0.180709	0.303417	0	100	0.000372531	1.15e-06	0.000598746	0.272372	0.000101467	100	0
26	Juvenile herring	0.807749	0.366739	1.35655	0.245099	0.197978	0	100	0	0	0	NaN	0	0	0
27	Adult herring	1.12106	0.465366	2.00349	0.267794	0.300213	45.6525	54.3475	0.0914688	0	0.48802	0.886512	0.0810882	58.7608	0.005
28	POP	0.889373	0.622308	1.29649	0.213045	0.189477	0	100	0	0	0	NaN	0	0	0
29	Inshore rockfish	0.062701	0.0432072	0.11394	0.316576	0.0198496	0	100	0.00583604	0.00326093	0.0113596	0.331108	0.00193236	58.1167	0
30	Piscivorous rockfish	1.83793	0.661908	2.44992	0.286168	0.525956	0	100	0.0100906	0.00261099	0.0148431	0.308585	0.00311382	83.2417	0
31	Planktivorous rockfish	3.62862	1.34963	4.70052	0.226975	0.823608	0	100	0	0	0	NaN	0	0	0
32	Arrowtooth flounder	2.56687	1.75571	3.26732	0.112842	0.289652	0	100	0.00242136	0.00128631	0.00319529	0.139348	0.000337412	100	0
33	Flatfish	0.607699	0.249013	1.16676	0.344722	0.209488	0	100	0.000734073	1.13e-06	0.00171399	0.445182	0.000326796	100	0
34	Juvenile halibut	0.334528	0.200952	0.530745	0.193923	0.0648727	0	100	0.0262316	0.0144306	0.043347	0.201479	0.0052851	0.5	0
35	Adult halibut	0.899743	0.535069	1.38998	0.204616	0.184101	0	100	0.0424676	0.018342	0.0706153	0.242023	0.0102781	2.50417	0
36	Pacific cod	0.336865	0.115549	0.575797	0.337066	0.113546	0	100	0.00359222	0.00129603	0.00634518	0.330942	0.00118882	100	0
37	Sablefish	0.312125	0.204235	0.50817	0.211406	0.0659852	0	100	0.0324564	0.0213671	0.0522619	0.211604	0.00686791	2.19833	0
38	Lingcod	0.186669	0.0716954	0.282455	0.209919	0.0391853	0	100	0.00618606	0.00031096	0.0112982	0.347759	0.00215125	100	0
39	Shallowwater benthic fish	0.277514	0.0505859	0.826343	0.588079	0.1632	0	100	0.000196182	1.29e-07	0.000684456	0.647265	0.000126982	99.5	0
40	Small demersal elasmobranchs	0.537301	0.302992	0.78325	0.21905	0.117696	0	100	0.000274396	4.68e-07	0.000518931	0.333128	9.14e-05	100	0
41	Large demersal sharks	0.0315914	0.0250053	0.0378777	0.0908729	0.0028708	0	100	0	0	0	NaN	0	0	0
42	Salmon sharks	0.106576	0.0200019	0.152528	0.280008	0.029842	0	100	0	0	0	NaN	0	0	0
43	Blue sharks	0.0276142	0.0199986	0.0338033	0.095624	0.00264058	0	100	0	0	0	NaN	0	0	0
44	Large crabs	0.423969	0.141807	0.836728	0.43504	0.184444	0	100	0.0244321	0.0058901	0.0481789	0.435802	0.0106476	16.5492	0
45	Small crabs	0.840562	0.247719	1.77598	0.318886	0.268043	0	100	0	0	0	NaN	0	0	0
46	Commercial shrimp	0.239024	0.0380625	0.513647	0.394625	0.0943246	0	100	0.0155418	0.00211631	0.0344933	0.363776	0.00565374	71.4475	0
47	Epifaunal invertebrates	15.1097	9.00665	21.8359	0.170367	2.57419	0	100	0.0927485	0.0554575	0.134038	0.17479	0.0162115	0	0
48	Infaunal carnivorous invertebrates	15.5493	9.0728	23.3696	0.184647	2.87113	0	100	0	0	0	NaN	0	0	0
49	Infaunal detritivorous invertebrates	39.4258	24.0721	56.9068	0.168173	6.63035	0	100	0	0	0	NaN	0	0	0
50	Carnivorous jellyfish	3.48987	1.69264	5.54875	0.222631	0.776953	0	100	0	0	0	NaN	0	0	0
51	Euphausiids	9.7	3.47083	18.005	0.297047	2.88135	0	100	0	0	0	NaN	0	0	0
52	Copepods	5.31884	3.41928	7.40991	0.149567	0.795525	0	100	0	0	0	NaN	0	0	0
53	Corals and sponges	2.09571	1.92873	2.24804	0.0379753	0.0795851	0	100	0.000310735	8.48e-07	0.000507855	0.216507	6.73e-05	100	0
54	Macrophytes	5.27852	5.27347	5.28916	0.016457	0.0868684	0	100	2.55e-05	8.85e-06	7.74e-05	0.27222	6.93e-06	0.62	0.45
55	Phytoplankton	15.5715	8.46625	24.2792	0.249273	3.88156	0	100	0	0	0	NaN	0	0	0

## Sheet: LF1-02
	Group	Biomass mean	Biomass min.	Biomass max.	Biomass c.v.	Biomass std.	Biomass % below reference	Biomass % above reference	Catch mean	Catch min.	Catch max.	Catch c.v.	Catch std.	Catch % below reference	Catch % above reference
1	Sea Otters	0.000107622	9.05e-05	0.000126166	0.083261	8.96e-06	0	100	0	0	0	NaN	0	0	0
2	Gray whales	0.0342184	0.0299907	0.0393279	0.0719171	0.00246089	0	100	0	0	0	NaN	0	0	0
3	Humpback whales	0.123868	0.105921	0.153959	0.104702	0.0129693	0	100	0	0	0	NaN	0	0	0
4	Minke whales	0.0252208	0.021074	0.0310851	0.106693	0.00269089	0	100	0	0	0	NaN	0	0	0
5	Blue whales	0.00532924	0.00462944	0.00648584	0.117427	0.000625799	0	100	0	0	0	NaN	0	0	0
6	Fin whales	0.0289236	0.0251193	0.0348444	0.100916	0.00291884	0	100	0	0	0	NaN	0	0	0
7	Sei whales	0.000385698	0.000345862	0.000431736	0.0618301	2.38e-05	0	100	0	0	0	NaN	0	0	0
8	Sperm whales	0.0109985	0.00967548	0.0142143	0.115674	0.00127224	0	100	0	0	0	NaN	0	0	0
9	Resident orcas	0.0133395	0.00316042	0.0204011	0.302619	0.00403679	0	100	0	0	0	NaN	0	0	0
10	Transient orcas	0.00183633	0.00154343	0.00212965	0.0854943	0.000156996	0	100	0	0	0	NaN	0	0	0
11	Small odontocetes	0.0643863	0.0465116	0.0857828	0.148352	0.00955186	0	100	0	0	0	NaN	0	0	0
12	Seals	0.0822732	0.0578704	0.117387	0.175587	0.0144461	0	100	0	0	0	NaN	0	0	0
13	Sea lions	0.146882	0.0900052	0.199347	0.149303	0.02193	0	100	0	0	0	NaN	0	0	0
14	Seabirds	0.00729971	0.00629176	0.00842362	0.0813825	0.000594068	0	100	0	0	0	NaN	0	0	0
15	Transient salmon	0.521667	0.12744	1.50474	0.505634	0.263773	0	100	0.195425	0.0476289	0.577003	0.51404	0.100456	16.7192	3.8275
16	Coho salmon	0.137121	0.0278821	0.229981	0.242055	0.0331907	0	100	0.024349	0.00508563	0.044979	0.280752	0.00683604	50.9692	0
17	Chinook salmon	0.0732206	0.0165069	0.159363	0.430069	0.0314899	0	100	0.0183475	0.00201547	0.0471876	0.508662	0.00933268	70.5067	0
18	Small squid	1.21698	0.497519	2.18391	0.253067	0.307979	0	100	0	0	0	NaN	0	0	0
19	Large squid	0.649524	0.233542	1.2397	0.339458	0.220486	0	100	0	0	0	NaN	0	0	0
20	Ratfish	0.569393	0.477377	0.675407	0.0936923	0.0533478	0	100	0.000379061	0	0.000633894	0.242795	9.2e-05	100	0
21	Dogfish	1.60914	0.910481	2.16047	0.196335	0.315929	0	100	0.0532297	0.0302204	0.0715582	0.198282	0.0105545	0	0
22	Pollock	0.489497	0.310244	0.729821	0.176174	0.0862368	0	100	6.83e-05	0	0.00013272	0.299488	2.05e-05	100	0
23	Forage fish	9.56898	6.47979	14.1775	0.167172	1.59966	0	100	0	0	0	NaN	0	0	0
24	Hake	0.402808	0.23011	0.906101	0.354561	0.14282	0	99.9999	0.133568	0.0534109	0.303144	0.38109	0.0509015	49.435	0
25	Eulachon	1.67893	1.10055	2.58771	0.181158	0.304151	0	100	0.000372483	0	0.000601045	0.272898	0.00010165	100	0
26	Juvenile herring	0.792999	0.335469	1.35709	0.246517	0.195488	0	100	0	0	0	NaN	0	0	0
27	Adult herring	1.07311	0.336205	2.0246	0.263555	0.282822	53.7358	46.2642	0.159004	0	1.10212	0.989338	0.157309	42.9425	2.54333
28	POP	0.899963	0.621203	1.3349	0.214181	0.192755	0	100	0	0	0	NaN	0	0	0
29	Inshore rockfish	0.0626967	0.0432338	0.113887	0.316042	0.0198148	0	100	0.00583654	0.0032698	0.0113541	0.330439	0.00192862	58.1567	0
30	Piscivorous rockfish	1.84321	0.661908	2.46207	0.287415	0.529767	0	100	0.0101224	0.00261099	0.0149175	0.309025	0.00312807	83.7108	0
31	Planktivorous rockfish	3.6527	1.34963	4.74479	0.227922	0.832533	0	100	0	0	0	NaN	0	0	0
32	Arrowtooth flounder	2.56213	1.7557	3.26047	0.111887	0.286668	0	100	0.00241728	0.00128449	0.00318857	0.138751	0.0003354	100	0
33	Flatfish	0.606074	0.247047	1.1646	0.345092	0.209151	0	100	0.000732126	0	0.00171085	0.445597	0.000326233	100	0
34	Juvenile halibut	0.334473	0.200506	0.530517	0.193759	0.0648071	0	100	0.0262334	0.0144099	0.0433312	0.201114	0.00527589	0.4875	0
35	Adult halibut	0.900374	0.534363	1.3915	0.20388	0.183568	0	100	0.0425077	0.018366	0.0707154	0.241228	0.010254	2.51167	0
36	Pacific cod	0.338533	0.115713	0.581062	0.333794	0.113001	0	100	0.00361092	0.00129785	0.00639341	0.327537	0.00118271	100	0
37	Sablefish	0.314248	0.203445	0.514632	0.212569	0.0667994	0	100	0.0326771	0.02128	0.0528619	0.212687	0.00694999	1.08083	0
38	Lingcod	0.186462	0.0716949	0.283976	0.208575	0.0388914	0	100	0.00618022	0.000313146	0.011359	0.346091	0.00213892	100	0
39	Shallowwater benthic fish	0.277268	0.0502117	0.830723	0.588837	0.163266	0	100	0.00019603	0	0.00068813	0.647792	0.000126987	99.5	0
40	Small demersal elasmobranchs	0.53599	0.302992	0.786413	0.220289	0.118073	0	100	0.000273778	0	0.000518386	0.334006	9.14e-05	100	0
41	Large demersal sharks	0.031659	0.0250053	0.0379956	0.090555	0.00286688	0	100	0	0	0	NaN	0	0	0
42	Salmon sharks	0.107463	0.0200019	0.154214	0.279949	0.0300841	0	100	0	0	0	NaN	0	0	0
43	Blue sharks	0.027899	0.0199977	0.0343782	0.0973447	0.00271582	0	100	0	0	0	NaN	0	0	0
44	Large crabs	0.42209	0.140448	0.834208	0.436314	0.184164	0	100	0.0243197	0.00574306	0.0480924	0.437385	0.0106371	17.4592	0
45	Small crabs	0.840464	0.247532	1.77721	0.318866	0.267995	0	100	0	0	0	NaN	0	0	0
46	Commercial shrimp	0.240326	0.038199	0.518621	0.393027	0.0944545	0	100	0.0156278	0.00212582	0.0348466	0.36263	0.00566712	70.2308	0
47	Epifaunal invertebrates	15.1082	9.00066	21.8389	0.170368	2.57395	0	100	0.0927411	0.0554198	0.134059	0.174679	0.0161999	0	0
48	Infaunal carnivorous invertebrates	15.5486	9.06655	23.3723	0.184626	2.87068	0	100	0	0	0	NaN	0	0	0
49	Infaunal detritivorous invertebrates	39.4215	24.0543	56.9094	0.16821	6.63108	0	100	0	0	0	NaN	0	0	0
50	Carnivorous jellyfish	3.48922	1.69064	5.54941	0.222629	0.776801	0	100	0	0	0	NaN	0	0	0
51	Euphausiids	9.74978	3.47186	18.1782	0.29587	2.88467	0	100	0	0	0	NaN	0	0	0
52	Copepods	5.32006	3.40006	7.44991	0.149704	0.796435	0	100	0	0	0	NaN	0	0	0
53	Corals and sponges	2.09554	1.92873	2.24789	0.0383152	0.080291	0	100	0.000310725	0	0.000509071	0.216785	6.74e-05	100	0
54	Macrophytes	5.27852	5.27346	5.28919	0.0164532	0.0868487	0	100	2.55e-05	9.78e-06	6.79e-05	0.270847	6.9e-06	0.37	0.46
55	Phytoplankton	15.5715	8.46625	24.2792	0.249273	3.88156	0	100	0	0	0	NaN	0	0	0

[truncated: 8 more sheets: LF2-01, LF2-02, LF3-01, LF3-02, BC-01, BC-02, BC075, BC025]
